# Supplementary material for: Comparative Transcriptome Sequencing Analysis of Hirudo nipponia in Different Growth Periods
Source: Front Physiol. 2022 Jun 23;13:873831. doi: 10.3389/fphys.2022.873831 (PMC9259933; doi:10.3389/fphys.2022.873831)
Supplement: Supplementary file 1 [file DataSheet1.ZIP]

Archive with 6 entries (5 files):
- Supplementary Materials/
- Supplementary Materials/figure S1.png
- Supplementary Materials/figure S2.png
- Supplementary Materials/Table S1-S2.docx
- Supplementary Materials/Table S3.xlsx
- Supplementary Materials/Table S4.csv
