# Supplementary material for: Comparative Transcriptome Sequencing Analysis of Hirudo nipponia in Different Growth Periods
Source: Front Physiol. 2022 Jun 23;13:873831. doi: 10.3389/fphys.2022.873831 (PMC9259933; doi:10.3389/fphys.2022.873831)
Supplement: Supplementary file 1 [file DataSheet1.ZIP › Supplementary Materials/Table S3.xlsx]

## Sheet: DEGs
gene_id	gene_id	gene_name	L1-FPKM	L2-FPKM	L3-FPKM	Y1-FPKM	Y2-FPKM	Y3-FPKM	A1-FPKM	A2-FPKM	A3-FPKM
evm.model.scaffold_926.31	evm.model.scaffold_926.31	EF1G_MACFA	79.9179	65.3913	86.0245	92.8687	74.4658	88.8655	165.868	164.046	94.8154
evm.model.scaffold_9.94	evm.model.scaffold_9.94	ZNT1_HUMAN	28.262	29.4384	36.0042	22.9698	29.2679	21.7889	8.42265	8.06488	19.3219
evm.model.scaffold_9.91	evm.model.scaffold_9.91	ZNT1_MOUSE	70.4135	50.3516	28.2811	16.4771	25.4946	39.6866	5.85341	4.2176	4.96527
evm.model.scaffold_9.90	evm.model.scaffold_9.90	ZNT10_MOUSE	9.37176	13.5429	47.1411	22.8375	17.5774	41.8252	4.06355	6.00426	3.01031
evm.model.scaffold_9.87	evm.model.scaffold_9.87	MAGI3_XENTR	8.22075	5.51446	4.93531	10.4457	7.01484	6.60625	2.41841	3.93643	2.90444
evm.model.scaffold_9.8	evm.model.scaffold_9.8	NA	20.4575	15.0343	32.8013	9.47524	11.3786	8.10805	4.43388	7.39147	5.89297
evm.model.scaffold_9.72	evm.model.scaffold_9.72	NA	3.6652	10.9389	6.01955	1.88419	4.89193	30.753	0.271488	1.64736	2.00442
evm.model.scaffold_9.71	evm.model.scaffold_9.71	NA	11.4878	13.6065	20.6318	12.0518	24.7275	25.6596	1.2295	5.18215	8.93249
evm.model.scaffold_9.68	evm.model.scaffold_9.68	NA	6.7145	4.10201	4.71406	16.1894	31.9806	17.8064	5.12344	8.87085	6.13687
evm.model.scaffold_9.57	evm.model.scaffold_9.57	NA	0	0.136535	0.272134	14.7712	15.0961	37.3946	0.960307	3.95094	7.17029
evm.model.scaffold_9.51	evm.model.scaffold_9.51	BASI_RAT	2.85202	1.84884	1.65481	1.93605	1.52475	2.21	2.80055	3.21633	4.3422
evm.model.scaffold_9.32	evm.model.scaffold_9.32	SHPRH_HUMAN	283.068	299.141	229.191	294.395	379.927	218.887	59.2662	3.76616	5.6789
evm.model.scaffold_9.24	evm.model.scaffold_9.24	SYP2L_HUMAN	25.8941	27.7232	53.3502	28.0634	28.9391	30.7331	38.442	56.4789	59.7628
evm.model.scaffold_9.210	evm.model.scaffold_9.210	BOLA3_MOUSE	13.0516	9.10877	7.03437	15.7439	15.5131	10.9069	16.9127	15.3044	17.3415
evm.model.scaffold_9.208	evm.model.scaffold_9.208	NA	13.5434	15.9479	22.949	12.1525	14.1852	15.4589	57.9678	25.7307	23.7064
evm.model.scaffold_9.207	evm.model.scaffold_9.207	SBSPO_HUMAN	25.2992	26.3425	40.6702	22.4242	23.5522	26.7116	83.5753	48.8009	48.4186
evm.model.scaffold_9.203	evm.model.scaffold_9.203	TSN5_MOUSE	1.15206	1.21266	1.84089	0.77552	0.609106	0.729688	0.739698	1.10105	1.34299
evm.model.scaffold_9.173	evm.model.scaffold_9.173	AHSA1_HUMAN	21.6327	16.4564	18.1623	14.6951	14.802	15.6193	55.6024	32.6528	15.2505
evm.model.scaffold_9.161	evm.model.scaffold_9.161	GP158_BOVIN	2.03434	1.25268	3.85214	2.47076	1.66412	1.33351	6.1627	2.94886	3.99562
evm.model.scaffold_9.154	evm.model.scaffold_9.154	SYT7_HUMAN	5.34126	6.35049	5.73284	4.40117	7.55546	4.38209	1.13328	2.55199	1.22862
evm.model.scaffold_9.136	evm.model.scaffold_9.136	DLLH_BRAFL	23.315	17.926	15.9481	27.3705	27.6939	21.2517	8.00444	9.2959	7.27816
evm.model.scaffold_9.129	evm.model.scaffold_9.129	NPFF2_HUMAN	0.286062	0.546276	0.358608	0.096991	0.310679	0.109988	0.006475	0.042975	0.107395
evm.model.scaffold_9.114	evm.model.scaffold_9.114	NA	13.1333	8.97798	8.04426	16.4715	11.7576	12.596	1.46659	4.15692	6.94199
evm.model.scaffold_838.63	evm.model.scaffold_838.63	ZAN_HUMAN	1.06324	0	0.057717	0.354961	0	0.576972	0	0	0
evm.model.scaffold_838.45	evm.model.scaffold_838.45	NA	0.127199	0.033316	0.112539	6.71005	2.43811	9.74009	0.488313	2.02399	2.38008
evm.model.scaffold_838.34	evm.model.scaffold_838.34	MIG17_CAEEL	0.007731	0.051814	0.409309	14.6483	13.0929	5.7579	0.194298	6.70721	4.97923
evm.model.scaffold_838.30	evm.model.scaffold_838.30	ATS16_HUMAN	0.477217	0	0	11.5828	13.3475	15.4895	0.321192	11.505	13.7027
evm.model.scaffold_838.29	evm.model.scaffold_838.29	MIG17_CAEEL	0.047143	0.055611	0	30.2448	26.5766	36.843	0.220648	18.1539	18.3808
evm.model.scaffold_838.1	evm.model.scaffold_838.1	NA	3.22193	2.30635	3.6919	2.51305	2.5011	2.24635	0.525058	1.32057	1.26654
evm.model.scaffold_70.86	evm.model.scaffold_70.86	NA	8.93396	7.81351	6.59054	10.3641	8.66005	6.5474	11.5778	37.5438	9.88067
evm.model.scaffold_70.82	evm.model.scaffold_70.82	NA	0.906859	2.06602	3.10099	0.740167	0.904107	0.821659	1.59362	1.32564	3.81039
evm.model.scaffold_70.69	evm.model.scaffold_70.69	TPR_HUMAN	15.7487	17.2962	8.16819	21.8353	18.1782	14.9387	2.06729	5.78976	9.36534
evm.model.scaffold_70.63	evm.model.scaffold_70.63	CALM_ELEEL	0.386229	0.381754	0.237431	1.53027	1.08312	0.830274	0.171023	0.409705	0.398382
evm.model.scaffold_70.47	evm.model.scaffold_70.47	HMD1_CHICK	0	2.37835	3.20285	0	0	0	0.031018	1.41112	0.753184
evm.model.scaffold_70.41	evm.model.scaffold_70.41	NA	0.075492	0.359066	0.177637	0.999208	0.10781	1.24142	2.23578	7.39085	1.77822
evm.model.scaffold_70.38	evm.model.scaffold_70.38	DYST_HUMAN	7.6077	6.50782	6.14255	13.3577	13.3233	14.713	26.4986	23.6429	18.4901
evm.model.scaffold_70.34	evm.model.scaffold_70.34	OPSD_ENTDO	0.235184	0.287078	0.326241	0.333822	0.44629	0.550157	1.04597	1.36727	1.30927
evm.model.scaffold_70.32	evm.model.scaffold_70.32	MED8_MOUSE	26.6756	22.5262	29.2978	33.2788	34.2263	28.7263	46.0871	93.4765	24.6729
evm.model.scaffold_70.25	evm.model.scaffold_70.25	NA	20.481	13.3627	6.69671	37.2875	32.5291	23.3395	5.99026	13.4169	8.37599
evm.model.scaffold_70.22	evm.model.scaffold_70.22	SUP9_CAEEL	2.74219	1.90894	2.90649	2.18587	2.61177	2.6744	4.56217	3.80622	4.02987
evm.model.scaffold_70.20	evm.model.scaffold_70.20	KCNK9_RAT	0	0	0	1.57597	0	0	1.68683	2.60477	2.47528
evm.model.scaffold_70.2	evm.model.scaffold_70.2	ASSY_XENLA	4.20624	5.0032	3.13959	17.9363	8.44401	10.4417	2.21731	5.94571	1.90586
evm.model.scaffold_70.175	evm.model.scaffold_70.175	NA	10.5388	8.73385	9.59875	10.5393	11.5947	13.5713	2.10154	6.42296	4.2724
evm.model.scaffold_70.159	evm.model.scaffold_70.159	THADA_MOUSE	1.6723	1.62745	0.927132	11.1677	14.9316	12.624	0.379591	0.958817	0.823895
evm.model.scaffold_70.129	evm.model.scaffold_70.129	YLAT2_HUMAN	0	0	0	2.46396	2.4763	0.322899	0.028772	0.621047	0.214642
evm.model.scaffold_70.119	evm.model.scaffold_70.119	RLA1_DROME	166.37	103.547	134.172	119.353	122.417	98.9362	434.666	196.679	174.305
evm.model.scaffold_70.118	evm.model.scaffold_70.118	NA	0.543546	0.528912	0.529363	0.436087	0.270287	0.211424	1.01951	1.4827	1.08126
evm.model.scaffold_70.117	evm.model.scaffold_70.117	NA	0.697673	0.505637	0.836396	3.35996	0.518265	0.531156	6.98557	17.3159	0.460489
evm.model.scaffold_70.113	evm.model.scaffold_70.113	NA	0	0	0	33.6964	8.0702	3.05762	0	27.3156	0
evm.model.scaffold_70.112	evm.model.scaffold_70.112	NA	0	0	0	109.961	96.9841	22.4481	1.4475	106.846	28.7157
evm.model.scaffold_7.6	evm.model.scaffold_7.6	PPAF1_HOLDI	1.31081	0.829853	0.291527	4.0078	3.86792	1.84981	0.616008	0.922629	0.551313
evm.model.scaffold_7.5	evm.model.scaffold_7.5	NA	2.64457	1.967	0.656965	4.17265	2.70283	3.38434	0.219754	0.465302	1.21234
evm.model.scaffold_7.22	evm.model.scaffold_7.22	NA	3.28049	8.82276	9.73213	12.5153	16.8023	9.79059	3.24119	2.90461	3.83132
evm.model.scaffold_7.13	evm.model.scaffold_7.13	NA	0.617861	0.803439	0.136326	0.674184	1.05769	1.05953	2.14838	7.38246	1.18941
evm.model.scaffold_577.75	evm.model.scaffold_577.75	PRDX1_DROME	221.608	217.473	250.094	278.682	240.678	272.221	470.131	270.609	533.324
evm.model.scaffold_577.68	evm.model.scaffold_577.68	AMPN_CHICK	2.6689	1.89447	2.89619	2.73181	2.07055	1.68329	19.1548	2.21435	3.92401
evm.model.scaffold_577.58	evm.model.scaffold_577.58	SACS_HUMAN	4.10246	2.19984	1.12417	14.4059	8.00993	6.04019	0.536959	2.04723	1.00906
evm.model.scaffold_577.55	evm.model.scaffold_577.55	CCN2_PIG	0.553015	0.614989	0.747024	0.885174	7.94236	1.68302	10.7635	24.8698	1.09342
evm.model.scaffold_577.51	evm.model.scaffold_577.51	SACS_HUMAN	7.01218	4.7614	3.41688	8.46669	11.3066	15.055	1.03593	4.57625	2.33276
evm.model.scaffold_577.49	evm.model.scaffold_577.49	SACS_HUMAN	11.6856	7.6224	5.80235	15.7826	11.3538	14.1429	8.29519	29.4955	21.3009
evm.model.scaffold_577.46	evm.model.scaffold_577.46	SACS_MOUSE	12.9238	14.7949	9.40208	26.7003	29.2645	28.7778	4.60295	14.3308	6.37279
evm.model.scaffold_577.43	evm.model.scaffold_577.43	VAV3_MOUSE	9.94107	12.3769	11.7219	6.85695	9.449	10.2847	39.2749	109.966	7.15268
evm.model.scaffold_577.42	evm.model.scaffold_577.42	VAV2_HUMAN	11.2739	11.5169	14.9148	8.75735	9.85403	11.5095	34.8304	119.535	16.2402
evm.model.scaffold_577.19	evm.model.scaffold_577.19	NA	0.373833	0.637834	0.366065	4.98529	12.2102	172.738	0	68.0424	49.6603
evm.model.scaffold_577.10	evm.model.scaffold_577.10	ACOX1_MOUSE	0.081687	35.0075	47.8567	0.131257	2.66226	0.032238	0.224233	91.9125	127.027
evm.model.scaffold_573.9	evm.model.scaffold_573.9	SHANK_CAEEL	18.9929	17.4721	28.0423	13.2168	12.805	14.9073	4.39495	13.033	7.295
evm.model.scaffold_573.76	evm.model.scaffold_573.76	NA	3.55191	2.40165	6.12767	1.11189	1.25391	1.31432	1.45643	1.18917	2.33122
evm.model.scaffold_573.75	evm.model.scaffold_573.75	HXA4_MOUSE	6.33273	4.96645	3.90861	6.2182	7.13539	7.29968	9.50055	15.2105	8.55339
evm.model.scaffold_573.36	evm.model.scaffold_573.36	PSF3_MOUSE	5.61667	3.71391	5.35787	6.03638	5.60204	5.07813	12.5286	27.0441	4.07057
evm.model.scaffold_573.20	evm.model.scaffold_573.20	GLBB2_OLIMA	274.237	852.189	4133.24	223.664	502.033	869.472	10165	2560.42	1631.1
evm.model.scaffold_573.16	evm.model.scaffold_573.16	GLB3_LUMTE	3.94454	16.1605	7.41054	5.70637	2.41865	2.02587	17.1076	26.3718	4.93474
evm.model.scaffold_573.14	evm.model.scaffold_573.14	GLB3_LUMTE	1854.49	820.333	810.759	1038.01	801.176	519.98	112.605	148.824	118.676
evm.model.scaffold_573.13	evm.model.scaffold_573.13	GLB3_LUMTE	6462.18	3540.5	4756.19	2303.4	2700.25	2059.72	475.72	755.525	184.047
evm.model.scaffold_544.96	evm.model.scaffold_544.96	PPARA_XENLA	0.204101	0.204499	0.077057	101.43	44.3084	15.1488	0.563445	48.8847	8.21872
evm.model.scaffold_544.34	evm.model.scaffold_544.34	CEPU1_CHICK	0.132757	0.703974	0.195284	0.154863	0.337915	0.352498	0.933633	0.935545	6.56148
evm.model.scaffold_544.228	evm.model.scaffold_544.228	CTNB1_XENLA	0.267972	0.407385	0.530113	0.315298	0.183009	0.292689	0.008855	0.017016	0.077611
evm.model.scaffold_544.219	evm.model.scaffold_544.219	ACHA7_HUMAN	0.44068	0.519683	0.693223	2.34218	1.33355	1.25746	0.133668	0.647838	0.325729
evm.model.scaffold_544.213	evm.model.scaffold_544.213	KCNJ4_HUMAN	10.904	7.14815	11.7795	5.76671	7.52985	4.79756	1.13594	2.77251	4.41821
evm.model.scaffold_544.178	evm.model.scaffold_544.178	SIX1_HUMAN	0.964439	0.643827	0.708956	3.65238	3.15801	0.814162	1.75094	2.5563	2.72771
evm.model.scaffold_544.167	evm.model.scaffold_544.167	PDLI3_XENLA	62.1345	51.8265	64.8611	51.182	55.4907	61.8354	84.5608	83.4736	101.026
evm.model.scaffold_544.148	evm.model.scaffold_544.148	DFP3_ANTMY	7.32393	6.63422	6.94758	6.55825	10.1246	8.9745	10.4596	19.5279	10.1449
evm.model.scaffold_544.121	evm.model.scaffold_544.121	ACAC_CHICK	14.9774	11.6588	9.69133	12.5575	10.3017	10.1982	1.27398	5.31797	5.50102
evm.model.scaffold_544.116	evm.model.scaffold_544.116	DOS_DROME	37.6826	35.1191	13.0181	24.1583	31.8459	23.8154	59.3011	57.5831	68.1744
evm.model.scaffold_544.111	evm.model.scaffold_544.111	PCDH9_HUMAN	0.187745	0.044693	0.09211	0.257902	0.19434	0.33443	0.833592	0.296002	0.144785
evm.model.scaffold_527.98	evm.model.scaffold_527.98	CREL2_CRIGR	16.3417	13.0934	14.2165	19.2456	19.1046	18.9623	14.8748	46.5439	25.7692
evm.model.scaffold_527.91	evm.model.scaffold_527.91	DLG1L_DANRE	10.1326	9.78622	19.3897	7.99565	7.86745	8.05125	2.4352	7.25889	6.2492
evm.model.scaffold_527.90	evm.model.scaffold_527.90	AR_BOMMO	3.51802	3.14215	2.84519	17.1019	11.1953	16.2912	5.9275	7.69372	8.83226
evm.model.scaffold_527.85	evm.model.scaffold_527.85	NA	155.952	150.828	195.789	502.606	241.432	199.198	227.416	757.437	278.189
evm.model.scaffold_527.8	evm.model.scaffold_527.8	KCNKA_HUMAN	10.9688	13.2089	9.74789	16.852	12.7085	13.5349	11.7567	38.1182	17.5933
evm.model.scaffold_527.53	evm.model.scaffold_527.53	MMEL1_HUMAN	0	0.039866	0.071077	25.6477	16.1681	20.0092	0.03541	5.39933	5.83699
evm.model.scaffold_527.47	evm.model.scaffold_527.47	NA	0.216665	0.093784	0	0.370398	1.51981	5.10898	1.27695	3.37195	1.05727
evm.model.scaffold_527.42	evm.model.scaffold_527.42	DYR1A_MOUSE	23.2642	17.2152	22.7863	18.5464	22.2826	21.2637	3.56962	11.8119	12.6202
evm.model.scaffold_527.35	evm.model.scaffold_527.35	NEP_TRILK	0	0.236124	0	20.9914	4.46581	10.9287	0.217655	6.36441	1.70919
evm.model.scaffold_527.31	evm.model.scaffold_527.31	COTL1_BOVIN	25.6062	25.1245	27.7833	42.0106	27.7105	32.7933	67.8183	182.813	39.8615
evm.model.scaffold_527.21	evm.model.scaffold_527.21	CHK1_RAT	4.78498	4.34004	7.74809	2.47835	5.31703	1.57169	0.447379	0.9969	1.46059
evm.model.scaffold_527.13	evm.model.scaffold_527.13	SACS_HUMAN	9.19108	5.04398	2.89431	14.6312	9.53513	11.0575	0.865568	4.6414	3.8599
evm.model.scaffold_527.100	evm.model.scaffold_527.100	BTBD9_DROME	4.55769	6.02484	4.16246	3.54009	4.845	4.21436	7.13762	7.49275	11.5301
evm.model.scaffold_511.66	evm.model.scaffold_511.66	NA	0	0	0	7.45048	0.808507	3.76499	0.027183	0.24306	0.731094
evm.model.scaffold_511.50	evm.model.scaffold_511.50	RBX1_SALSA	1.82049	7.72356	0.57725	0.654374	0.252114	0.208521	0	0	0.416528
evm.model.scaffold_511.44	evm.model.scaffold_511.44	MOG5_CAEEL	27.006	24.4718	13.2993	56.2203	45.9447	25.4721	4.12109	18.221	14.645
evm.model.scaffold_511.43	evm.model.scaffold_511.43	DHX16_PANTR	36.5382	33.427	19.1067	76.7803	62.8856	36.2873	8.8203	26.324	24.8321
evm.model.scaffold_511.332	evm.model.scaffold_511.332	NA	0.630726	5.86404	17.8108	0.194881	0.801734	0.218994	0.203295	22.6488	10.6282
evm.model.scaffold_511.325	evm.model.scaffold_511.325	NA	8.45544	6.11221	0.934173	0.322441	6.81667	2.59415	0.041702	0.181765	0.07378
evm.model.scaffold_511.322	evm.model.scaffold_511.322	YAP1_DANRE	4.65849	6.07515	5.30053	4.10333	4.11452	3.77047	5.36815	5.44628	8.62411
evm.model.scaffold_511.315	evm.model.scaffold_511.315	NA	3.92979	3.44403	4.85219	3.13659	3.57116	3.86772	0.906589	2.66091	1.73494
evm.model.scaffold_511.31	evm.model.scaffold_511.31	SOGA3_MOUSE	11.6615	8.51107	18.2701	9.27876	7.69218	9.77608	13.2501	15.5819	16.3247
evm.model.scaffold_511.300	evm.model.scaffold_511.300	BRE4_CAEBR	31.3723	27.3875	31.5093	28.7967	23.7432	25.8416	9.57186	12.7172	13.4857
evm.model.scaffold_511.293	evm.model.scaffold_511.293	ACE_THETS	4.29092	100.727	121.349	2.43028	13.9025	6.06539	1.3566	406.911	69.686
evm.model.scaffold_511.281	evm.model.scaffold_511.281	LRRT1_HUMAN	12.5392	6.08268	8.51843	28.5479	22.8996	12.7782	2.57659	7.0429	3.31308
evm.model.scaffold_511.280	evm.model.scaffold_511.280	TOLL_DROME	21.4416	11.179	11.5469	48.2816	38.044	19.9639	2.46515	6.51501	5.05228
evm.model.scaffold_511.272	evm.model.scaffold_511.272	TRPC6_BOVIN	0.190197	0.209584	0.813653	0.328433	0.132131	0.568767	2.07979	0.705469	1.75268
evm.model.scaffold_511.256	evm.model.scaffold_511.256	TRPC6_BOVIN	2.16026	0.29607	2.50074	0.40151	0.466594	1.26989	0.106364	0.340694	0.339413
evm.model.scaffold_511.23	evm.model.scaffold_511.23	UNC9_CAEEL	1.58924	759.738	744.025	1.19126	55.0811	2.28937	10.3334	1308.52	556.191
evm.model.scaffold_511.208	evm.model.scaffold_511.208	NA	2.54844	2.02763	1.22642	4.99226	5.09665	3.90017	0.857947	1.25564	1.37915
evm.model.scaffold_511.207	evm.model.scaffold_511.207	RUXF_MOUSE	43.4428	32.828	30.7352	52.0351	44.4935	47.3949	54.2392	60.5313	75.185
evm.model.scaffold_511.204	evm.model.scaffold_511.204	NA	21.9673	19.3786	10.958	33.2595	39.5356	68.3058	283.798	111.08	311.3
evm.model.scaffold_511.197	evm.model.scaffold_511.197	SP17_RABIT	1.64137	2.92218	2.89434	3.11839	3.04366	3.25457	8.76712	4.85327	3.81218
evm.model.scaffold_511.192	evm.model.scaffold_511.192	KMT2C_HUMAN	4.42892	3.14653	3.35585	3.47488	3.28295	3.63664	0.666086	2.07358	1.80744
evm.model.scaffold_511.189	evm.model.scaffold_511.189	CC50B_HUMAN	3.58096	6.9151	3.89403	1.7495	1.6143	3.50415	9.82122	21.1198	2.48826
evm.model.scaffold_511.124	evm.model.scaffold_511.124	BMPH_STRPU	16.5344	8.9628	7.19012	11.9955	14.9873	18.3167	26.5511	24.2006	27.4396
evm.model.scaffold_511.118	evm.model.scaffold_511.118	FOXP2_HUMAN	5.88941	5.43676	12.2288	11.4271	5.5611	5.83296	61.8983	148.679	3.86851
evm.model.scaffold_498.5	evm.model.scaffold_498.5	NA	4.8952	3.96223	5.38206	6.02667	4.17577	4.57682	7.67852	7.393	7.27133
evm.model.scaffold_498.28	evm.model.scaffold_498.28	ATS14_HUMAN	1.3068	0	0.06561	0.690885	0.854411	0.387644	0	0	0
evm.model.scaffold_498.27	evm.model.scaffold_498.27	NA	1.57374	0	0.076439	1.7844	1.66403	1.19351	0	0	0
evm.model.scaffold_498.13	evm.model.scaffold_498.13	RS3A_HUMAN	912.479	457.683	675.139	524.838	602.578	563.623	1867.21	885.356	785.596
evm.model.scaffold_498.1	evm.model.scaffold_498.1	NA	5.24415	2.75763	1.84521	1.49033	2.11775	6.32838	15.2233	54.402	14.2546
evm.model.scaffold_495.83	evm.model.scaffold_495.83	ANPRA_MOUSE	0.142758	0.080758	0.120631	0.237394	0.209451	0	14.1496	0.144517	18.0529
evm.model.scaffold_495.48	evm.model.scaffold_495.48	CSK_BOVIN	91.23	155.412	39.1938	242.844	107.468	215.665	22.0155	11.4837	11.0175
evm.model.scaffold_495.28	evm.model.scaffold_495.28	NA	51.1072	63.2015	30.3114	124.088	99.8176	95.0187	24.9977	36.9227	38.8408
evm.model.scaffold_495.26	evm.model.scaffold_495.26	PTK7_CHICK	0.152914	0.182718	0.13426	0.256245	0.106225	0.234737	0.017573	0.034139	0.042843
evm.model.scaffold_495.207	evm.model.scaffold_495.207	VLDLR_HUMAN	25.2474	76.2502	4.06813	74.664	33.0769	142.313	1.65392	6.07243	4.78264
evm.model.scaffold_495.203	evm.model.scaffold_495.203	ACHA5_RAT	98.6869	75.1475	108.359	74.4186	69.9878	53.9957	21.3283	41.1667	8.72772
evm.model.scaffold_495.188	evm.model.scaffold_495.188	NA	0.102783	0.060895	0.301577	0.1627	0.084535	0.167533	0.684014	3.50683	0.58512
evm.model.scaffold_495.167	evm.model.scaffold_495.167	SPTN5_HUMAN	18.8193	17.8982	15.6499	12.698	19.2049	18.981	2.73924	7.55491	9.51891
evm.model.scaffold_447.97	evm.model.scaffold_447.97	NA	33.3193	27.5249	36.3608	34.4926	39.3042	32.0799	59.3687	150.207	31.3415
evm.model.scaffold_447.79	evm.model.scaffold_447.79	NA	911.026	931.843	403.241	350.434	648.779	597.134	135.747	259.401	115.928
evm.model.scaffold_447.57	evm.model.scaffold_447.57	NA	9.67273	7.52719	12.2083	9.04133	6.54329	8.73896	27.55	13.956	20.2113
evm.model.scaffold_447.56	evm.model.scaffold_447.56	LST4_CAEEL	75.5167	60.1279	84.9196	69.5335	65.4362	69.7443	134.329	93.6078	97.5481
evm.model.scaffold_447.39	evm.model.scaffold_447.39	DPH6_RAT	2.75841	3.00445	2.77432	4.27621	5.05159	5.3223	6.96001	6.34254	6.92132
evm.model.scaffold_447.35	evm.model.scaffold_447.35	SSPO_BOVIN	0.10018	0.283693	0.057683	0.47982	3.6443	12.9025	3.29488	7.73125	2.58165
evm.model.scaffold_447.32	evm.model.scaffold_447.32	GPX1_SCHMA	74.2435	56.1341	45.727	136.322	129.772	119.109	39.2805	167.276	297.639
evm.model.scaffold_447.228	evm.model.scaffold_447.228	NPY_APLCA	0	0	0	2.27021	3.60766	0.048424	0.122834	0.475661	0.573261
evm.model.scaffold_447.227	evm.model.scaffold_447.227	NA	3442.36	2133.45	4492.65	2591.34	3590.56	2080.99	870.568	1543.57	1282.63
evm.model.scaffold_447.219	evm.model.scaffold_447.219	NA	0	11.4901	0	0	0	0	17.4093	38.3706	24.4597
evm.model.scaffold_447.204	evm.model.scaffold_447.204	S12A2_SQUAC	53.5918	29.0781	38.1402	24.3154	28.3035	24.6907	8.70678	16.52	23.6561
evm.model.scaffold_447.2	evm.model.scaffold_447.2	MIG17_CAEEL	0.029869	0.012503	0	19.09	20.583	30.9574	0.031977	4.38809	11.6646
evm.model.scaffold_447.190	evm.model.scaffold_447.190	DAPK_CAEEL	17.4289	14.2812	25.1964	8.24892	18.4604	15.9781	37.9713	105.561	16.0102
evm.model.scaffold_447.100	evm.model.scaffold_447.100	NGBR_DANRE	15.0359	12.2343	16.9169	13.2139	17.0882	14.2524	19.5666	25.3019	25.6643
evm.model.scaffold_447.1	evm.model.scaffold_447.1	MIG17_CAEEL	0	0.202228	0.014371	26.0562	35.4771	18.9575	0.077322	15.3833	16.3467
evm.model.scaffold_404.9	evm.model.scaffold_404.9	NA	8.11374	7.73205	20.424	4.03841	2.85588	7.31528	1.21897	0.527042	0.881654
evm.model.scaffold_404.7	evm.model.scaffold_404.7	TRI33_MOUSE	0.953589	2.58649	0.876507	1.70956	4.6037	4.56615	1.98608	8.66981	6.05356
evm.model.scaffold_404.14	evm.model.scaffold_404.14	NA	0.057855	0.010471	0	11.2907	4.93143	21.361	11.6203	2.63425	3.10452
evm.model.scaffold_404.10	evm.model.scaffold_404.10	NA	569.144	468.621	492.748	562.488	372.514	313.112	130.272	217.005	88.6761
evm.model.scaffold_404.1	evm.model.scaffold_404.1	NA	4.16852	10.0759	3.00042	5.75765	5.80106	10.8273	1.64112	0.344358	0.813187
evm.model.scaffold_395.88	evm.model.scaffold_395.88	NA	3.35767	3.67489	4.02923	3.49017	4.21686	3.03399	0	0	0.019017
evm.model.scaffold_395.86	evm.model.scaffold_395.86	NA	0.028681	0.045945	0.08582	0.087102	0.109925	0.121783	0.14379	0.978005	0.264232
evm.model.scaffold_395.79	evm.model.scaffold_395.79	NA	0.460113	0.868077	1.29057	0.718925	1.23375	0.339391	0	0	0
evm.model.scaffold_395.77	evm.model.scaffold_395.77	NA	180.198	327.301	97.8404	431.256	283.271	420.691	62.1128	26.116	28.5484
evm.model.scaffold_395.75	evm.model.scaffold_395.75	DGAT1_RAT	64.314	52.569	36.5987	33.7082	47.9283	44.1355	12.3797	17.407	17.791
evm.model.scaffold_395.74	evm.model.scaffold_395.74	MPCP_MOUSE	145.444	137.304	155.228	175.735	173.251	155.835	312.16	264.743	210.245
evm.model.scaffold_395.62	evm.model.scaffold_395.62	FGRL1_HUMAN	1.39944	1.24412	2.41945	1.01278	0.894296	0.856461	0.48142	0.8818	0.698221
evm.model.scaffold_395.4	evm.model.scaffold_395.4	NA	1197.43	951.409	531.981	854.385	837.841	1274.59	1095.73	1936.31	3008.33
evm.model.scaffold_395.28	evm.model.scaffold_395.28	NA	1.15623	0.523451	0.499916	0.566101	0.808764	0.786113	0	0.101995	0.087488
evm.model.scaffold_395.19	evm.model.scaffold_395.19	FBXL_CAEEL	13.7672	15.7046	22.7971	14.4069	18.0881	11.0791	32.2408	40.2393	27.8832
evm.model.scaffold_395.147	evm.model.scaffold_395.147	ANPRA_MOUSE	0.017657	0.011794	0	0.096912	0.087986	0.055517	0.485986	1.0801	0.038292
evm.model.scaffold_395.146	evm.model.scaffold_395.146	NA	2.43259	1.27204	0.731189	75.5437	19.3602	45.6304	19.122	93.2136	71.4578
evm.model.scaffold_395.141	evm.model.scaffold_395.141	GALT3_HUMAN	28.2574	15.6264	15.2078	20.4132	18.9985	21.8265	52.5492	172.931	13.6205
evm.model.scaffold_395.127	evm.model.scaffold_395.127	CD109_HUMAN	0.34718	0.346794	0.306019	1.46696	1.49586	0.257227	0.470086	21.7665	9.86184
evm.model.scaffold_395.124	evm.model.scaffold_395.124	NA	14.2878	10.8081	5.05528	2.74631	8.81293	13.5845	38.0128	101.205	56.1608
evm.model.scaffold_376.93	evm.model.scaffold_376.93	PIM2_DANRE	8.75658	0.197334	0.196006	0.512702	0	4.84854	0.01049	0.025912	0.149263
evm.model.scaffold_376.64	evm.model.scaffold_376.64	NA	11.3352	11.213	20.4826	19.3091	19.1071	16.0981	4.58505	7.84413	8.99221
evm.model.scaffold_376.63	evm.model.scaffold_376.63	NA	0.559372	0.327935	0.432321	1.92113	1.45498	2.59388	1.68463	2.93714	0.903483
evm.model.scaffold_376.60	evm.model.scaffold_376.60	PC11X_GORGO	8.20919	5.49148	3.43029	15.4704	11.2561	7.10846	2.23019	1.83666	1.93305
evm.model.scaffold_376.45	evm.model.scaffold_376.45	S39A3_XENTR	17.1586	12.7241	20.8827	21.8995	12.7094	12.1658	3.4699	10.2726	6.3845
evm.model.scaffold_376.34	evm.model.scaffold_376.34	NR2F5_DANRE	10.4035	8.97053	9.63991	12.0632	11.4415	13.6209	1.68697	3.88907	3.97761
evm.model.scaffold_376.32	evm.model.scaffold_376.32	FZD4_CHICK	8.22146	14.2725	10.3896	6.94832	5.87829	3.53786	0.82378	4.33138	2.90939
evm.model.scaffold_376.11	evm.model.scaffold_376.11	NA	5.37874	2.86696	5.8829	5.71193	7.8106	7.91547	8.05977	11.6774	16.1689
evm.model.scaffold_376.1	evm.model.scaffold_376.1	NA	0.217432	0	0	3.09859	2.67569	7.99181	0.375021	0.30283	3.02031
evm.model.scaffold_36.4	evm.model.scaffold_36.4	CO041_BOVIN	14.8223	7.65243	12.4012	15.0729	13.344	10.6651	18.6657	23.1518	18.3712
evm.model.scaffold_36.23	evm.model.scaffold_36.23	SYPM_HUMAN	13.832	6.42838	15.1663	4.295	4.3297	4.22539	4.39525	5.21644	3.04096
evm.model.scaffold_36.15	evm.model.scaffold_36.15	S26A2_MOUSE	12.7689	11.8788	15.4894	9.18975	10.4857	9.58131	2.27922	7.44545	6.38497
evm.model.scaffold_277.8	evm.model.scaffold_277.8	ATS10_MOUSE	0	0.106943	0.07445	64.4228	42.084	56.8723	0.661561	26.8846	39.3105
evm.model.scaffold_277.7	evm.model.scaffold_277.7	LTBP1_HUMAN	0.31427	0.336839	0.052454	16.1466	9.31043	11.1132	0.077725	6.98354	9.43661
evm.model.scaffold_277.6	evm.model.scaffold_277.6	AGRE2_HUMAN	0.908632	0.716629	0.534731	49.044	37.9292	8.69409	4.71078	20.2185	27.4797
evm.model.scaffold_277.5	evm.model.scaffold_277.5	S15A2_HUMAN	0.095376	49.8349	84.8307	0.178764	3.08334	0.141785	0.086649	181.606	28.6893
evm.model.scaffold_277.46	evm.model.scaffold_277.46	MIG17_CAEEL	1.32772	2.66083	2.48142	155.42	119.492	123.174	0.911097	95.7074	35.3997
evm.model.scaffold_277.43	evm.model.scaffold_277.43	ATS3_HUMAN	10.4875	24.0504	30.7554	34.4487	15.3062	18.8519	122.325	467.434	13.5991
evm.model.scaffold_277.42	evm.model.scaffold_277.42	BPI_HUMAN	0.117864	0.353347	0.616714	0.19146	0.221256	0.14952	0.955168	2.88724	0.53664
evm.model.scaffold_277.4	evm.model.scaffold_277.4	NA	300.985	251.734	273.941	278.255	330.106	286.057	508.704	361.732	433
evm.model.scaffold_277.21	evm.model.scaffold_277.21	HIRM1_POEMA	0	0	1.40648	360.406	142.075	428.508	2.41032	141.596	116.987
evm.model.scaffold_277.2	evm.model.scaffold_277.2	PP16B_HUMAN	0.299332	0.454607	0.37975	0.402229	0.352802	0.471959	4.31914	17.3583	0.503336
evm.model.scaffold_264.7	evm.model.scaffold_264.7	NA	14.0354	20.4787	28.343	17.1662	14.9386	11.1246	3.75848	9.0012	4.98644
evm.model.scaffold_264.26	evm.model.scaffold_264.26	CBPQ_BOVIN	0.010562	0.204317	0	179.832	95.1891	100.833	0.615808	48.3086	54.9317
evm.model.scaffold_264.21	evm.model.scaffold_264.21	MAOX_HUMAN	14.457	14.0849	17.3306	11.2855	9.34715	14.9344	2.45125	7.46978	7.79996
evm.model.scaffold_264.19	evm.model.scaffold_264.19	RPGF2_RAT	12.0108	14.7568	20.2529	17.7875	12.6301	16.1387	3.51848	6.31969	8.89437
evm.model.scaffold_264.11	evm.model.scaffold_264.11	OGG1_MOUSE	2.60212	3.6118	4.22535	3.99934	4.021	5.28433	1.06613	1.96276	1.89266
evm.model.scaffold_263.6	evm.model.scaffold_263.6	PLRG1_MOUSE	7.7661	16.4408	6.3118	18.1615	18.2735	35.5191	3.44386	8.29698	8.04613
evm.model.scaffold_263.33	evm.model.scaffold_263.33	XPC_MOUSE	2.49339	3.22814	3.4674	5.52389	3.30678	4.63522	3.94114	9.66041	4.30142
evm.model.scaffold_263.27	evm.model.scaffold_263.27	CED3_CAERE	25.2186	20.4041	20.1744	30.5711	30.5765	23.7348	68.553	170.629	16.3002
evm.model.scaffold_253.87	evm.model.scaffold_253.87	NA	0.208964	0.266777	0.26138	0.267203	0.179489	0.114682	0.417412	1.38902	0.572114
evm.model.scaffold_253.80	evm.model.scaffold_253.80	NA	0.707044	0.481641	0.91626	0.817666	0.43241	0.856203	17.0928	5.03409	0.350917
evm.model.scaffold_253.78	evm.model.scaffold_253.78	NA	6.3801	2.87371	12.5448	23.7592	8.47891	15.1717	437.674	30.3353	2.5241
evm.model.scaffold_253.66	evm.model.scaffold_253.66	PTK7_HUMAN	2.17084	1.39576	1.88491	1.00013	1.17645	1.77237	5.58794	2.4783	2.04737
evm.model.scaffold_253.45	evm.model.scaffold_253.45	NA	225.631	175.783	235.902	166.19	219.209	182.145	58.4623	89.4283	120.641
evm.model.scaffold_253.33	evm.model.scaffold_253.33	B3GLT_MOUSE	5.34042	4.90222	4.38532	5.88683	6.48648	4.35987	5.94944	13.9784	11.5853
evm.model.scaffold_253.3	evm.model.scaffold_253.3	NA	11.7084	6.74099	9.6296	4.72909	6.91721	6.52552	24.1941	9.4162	10.7079
evm.model.scaffold_253.15	evm.model.scaffold_253.15	CRB_DROME	20.0428	22.3161	15.5967	26.6381	20.0287	23.0846	5.09755	10.717	10.2719
evm.model.scaffold_250.82	evm.model.scaffold_250.82	NA	0	0.19342	0	10.4646	5.24387	15.1851	0.0484	3.93134	1.33719
evm.model.scaffold_250.81	evm.model.scaffold_250.81	NA	0	0.018596	0	21.2098	8.20929	11.4882	2.72996	16.852	21.3027
evm.model.scaffold_250.80	evm.model.scaffold_250.80	NA	0	0	0	5.68523	3.93391	7.68082	0.152703	3.16775	3.50116
evm.model.scaffold_250.77	evm.model.scaffold_250.77	PCDH1_HUMAN	1.4854	0.913686	0.870606	1.35697	1.54126	1.48733	0.233532	0.480925	0.343839
evm.model.scaffold_250.51	evm.model.scaffold_250.51	NA	5.0561	0.68302	1.96006	3.27377	0.354749	4.11166	0.052306	0.215684	0.3131
evm.model.scaffold_250.47	evm.model.scaffold_250.47	NA	0.117387	0	0.075714	78.6294	30.7312	68.5003	0.324598	12.1167	3.9117
evm.model.scaffold_250.43	evm.model.scaffold_250.43	GLMP_SALSA	49.3958	46.2025	50.7154	71.919	66.9913	67.2365	14.084	30.6604	35.646
evm.model.scaffold_250.31	evm.model.scaffold_250.31	NA	0	0	0	0.41411	0.200751	0.46153	0.090315	0.39612	1.75857
evm.model.scaffold_250.27	evm.model.scaffold_250.27	NA	39.8422	35.5106	30.6616	81.336	56.1295	60.213	15.9739	39.1298	19.3899
evm.model.scaffold_250.2	evm.model.scaffold_250.2	CP2U1_MOUSE	37.3101	27.8102	47.3118	52.3583	20.8193	26.6677	6.0711	12.8952	13.5127
evm.model.scaffold_198.76	evm.model.scaffold_198.76	PTF1A_DANRE	0.027493	0	0.070469	0.7277	0.188446	0.982115	0.599326	0.182064	0.59309
evm.model.scaffold_198.39	evm.model.scaffold_198.39	NA	11.2663	10.3668	18.8483	24.6823	12.2301	19.157	27.2263	29.8966	30.5046
evm.model.scaffold_198.32	evm.model.scaffold_198.32	NA	0.909775	1.32	0.657401	2.97256	3.01706	2.35433	0.917086	2.65172	1.73848
evm.model.scaffold_198.29	evm.model.scaffold_198.29	GALT9_CAEEL	9.30841	10.9918	8.13137	31.1659	18.8341	10.0701	10.1445	35.0432	25.2477
evm.model.scaffold_198.27	evm.model.scaffold_198.27	TSN11_MOUSE	20.2138	17.5558	18.3425	24.4996	18.4069	28.231	6.06869	8.86522	10.1078
evm.model.scaffold_198.105	evm.model.scaffold_198.105	NA	0.162969	0.009617	0.092144	0.243671	0.187656	0.100195	0.21658	1.53507	0.52562
evm.model.scaffold_1715.92	evm.model.scaffold_1715.92	TRI56_HUMAN	15.8152	5.06287	3.04961	3.95445	2.64742	15.3096	0.182057	0.954568	0.690631
evm.model.scaffold_1715.90	evm.model.scaffold_1715.90	TRI45_BOVIN	2.10703	0	1.76059	3.17841	1.58689	1.29482	0	0.022528	0
evm.model.scaffold_1715.89	evm.model.scaffold_1715.89	NA	0.161359	0	0	131.189	53.363	106.478	4.35485	30.929	24.2807
evm.model.scaffold_1715.85	evm.model.scaffold_1715.85	GOGA4_MOUSE	7.60461	10.5957	5.84697	12.7985	10.8461	9.58903	1.53393	4.98479	4.65123
evm.model.scaffold_1715.79	evm.model.scaffold_1715.79	CDHR1_DANRE	0.818497	0.801428	0.715033	3.93906	1.57227	2.82244	0.428873	1.35582	0.55812
evm.model.scaffold_1715.67	evm.model.scaffold_1715.67	NA	0.19742	0.346487	0.105482	12.4766	29.9675	24.1886	0.402538	1.17471	5.40296
evm.model.scaffold_1715.66	evm.model.scaffold_1715.66	NA	0.015539	0.086782	0	14.6709	4.07647	10.3801	0.079571	4.76364	2.15244
evm.model.scaffold_1715.55	evm.model.scaffold_1715.55	NA	0.888639	0.857662	0.871106	0.635644	0.645392	0.68575	6.22945	0.651225	1.00336
evm.model.scaffold_1715.51	evm.model.scaffold_1715.51	FUCO_BRAFL	6.71661	136.428	88.5834	11.0464	10.2258	8.19204	13.8629	39.6367	13.6989
evm.model.scaffold_1715.35	evm.model.scaffold_1715.35	NA	0.093215	0.112419	0.019222	4.08277	1.07365	5.06621	0.093927	0	1.436
evm.model.scaffold_1715.34	evm.model.scaffold_1715.34	TOLL_DROME	0.452436	0.236866	0.624668	0.277439	0.287589	0.185648	0.050672	0.103316	0.152925
evm.model.scaffold_1715.227	evm.model.scaffold_1715.227	CADM4_MOUSE	23.6936	23.5381	17.1065	25.4554	43.932	27.9404	5.10277	11.6364	16.4214
evm.model.scaffold_1715.203	evm.model.scaffold_1715.203	NA	0.692086	0.294639	0.451918	1.11054	0.694645	0.853593	0.084109	0.221876	0.364354
evm.model.scaffold_1715.201	evm.model.scaffold_1715.201	CYH3_MOUSE	54.0262	29.1605	72.5109	52.119	36.687	26.4222	10.8572	14.1101	15.6097
evm.model.scaffold_1715.197	evm.model.scaffold_1715.197	RMP_HUMAN	7.73179	4.99931	7.1187	5.11774	6.71181	7.06277	15.8845	23.3298	7.3628
evm.model.scaffold_1715.19	evm.model.scaffold_1715.19	BPI_RAT	0.057584	0.233378	0.061544	7.67939	5.81519	0.123496	7.33194	0.889837	0.340922
evm.model.scaffold_1715.18	evm.model.scaffold_1715.18	NA	0.032151	0.246658	0	8.5795	6.1014	0.062347	12.7854	0.747121	0.170283
evm.model.scaffold_1715.167	evm.model.scaffold_1715.167	PCM1_HUMAN	0.890149	1.26596	0.79379	1.88616	1.97684	1.56804	1.89504	7.34126	2.75141
evm.model.scaffold_1715.166	evm.model.scaffold_1715.166	S39AB_RAT	7.00269	5.29016	5.17092	6.56965	5.75133	5.10785	8.23489	25.6744	6.53313
evm.model.scaffold_1715.154	evm.model.scaffold_1715.154	NA	0	0	0	92.6994	45.0207	99.9723	0	0	0
evm.model.scaffold_1715.153	evm.model.scaffold_1715.153	NA	0	0.03559	0.04072	175.611	87.6917	187.158	0	10.4619	9.09347
evm.model.scaffold_1715.152	evm.model.scaffold_1715.152	WDR87_HUMAN	0	0	0	39.084	25.7906	71.6007	1.21382	36.8573	16.4312
evm.model.scaffold_1715.151	evm.model.scaffold_1715.151	KLF18_HUMAN	0	0	0	30.9367	17.6201	86.7125	0.048462	22.2095	13.328
evm.model.scaffold_1715.144	evm.model.scaffold_1715.144	COBA2_MOUSE	3.27624	0	0.791264	89.0807	78.6791	1.35486	27.2525	141.672	18.603
evm.model.scaffold_1715.143	evm.model.scaffold_1715.143	GPRL1_MOUSE	0	0	0	0.61617	0.486881	0.661268	0.558743	0.773737	0.687447
evm.model.scaffold_1715.141	evm.model.scaffold_1715.141	GPRL1_MOUSE	0.20269	0	1.23394	11.412	5.44694	9.46194	9.2329	11.6984	4.98747
evm.model.scaffold_1715.140	evm.model.scaffold_1715.140	PI16_BOVIN	0	0	0	10.729	4.25845	8.32011	0.093537	1.39139	1.73953
evm.model.scaffold_1715.138	evm.model.scaffold_1715.138	GLIP1_MOUSE	0.347493	0.043006	0.555131	75.8495	59.6582	55.9663	1.02993	16.9564	39.4309
evm.model.scaffold_1715.137	evm.model.scaffold_1715.137	NA	2.47501	2.57739	3.84288	2.6346	3.1359	2.4658	4.86848	5.57632	4.27505
evm.model.scaffold_1715.130	evm.model.scaffold_1715.130	BET1_RAT	17.3678	15.4145	12.874	20.7165	15.885	19.4405	26.3602	31.5321	23.792
evm.model.scaffold_1715.103	evm.model.scaffold_1715.103	TTLL5_MOUSE	0.58732	0.389919	3.49318	0.210445	0.222574	0.098451	0.118161	0.148925	0.394474
evm.model.scaffold_1715.1	evm.model.scaffold_1715.1	NA	0.022366	0.167034	0.707891	0	0	0	0.025554	0.032722	1.22058
evm.model.scaffold_17.98	evm.model.scaffold_17.98	PTPRK_MOUSE	3.41589	3.97616	1.19129	6.98595	3.58751	6.45846	0.76905	0.755665	1.62135
evm.model.scaffold_17.96	evm.model.scaffold_17.96	PTPRK_HUMAN	10.8162	12.1921	15.8109	20.7913	18.9792	14.1438	3.96939	6.39227	7.35586
evm.model.scaffold_17.94	evm.model.scaffold_17.94	NA	0.430211	0	0.916305	0.782594	0.26097	1.01564	15.6687	1.04166	2.04424
evm.model.scaffold_17.90	evm.model.scaffold_17.90	PTPRA_HUMAN	6.18237	2.97421	1.54537	12.4587	5.86692	14.7265	0.554771	1.16724	3.68972
evm.model.scaffold_17.88	evm.model.scaffold_17.88	MYO1D_DANRE	20.3933	18.2021	22.8465	40.6774	29.58	26.697	10.1958	13.2907	7.41289
evm.model.scaffold_17.81	evm.model.scaffold_17.81	NA	0.587122	18.1624	20.7611	1.22333	1.20328	0.161754	0	0	0
evm.model.scaffold_17.80	evm.model.scaffold_17.80	PIHD1_XENLA	98.1975	49.0314	16.3342	71.2353	151.491	190.667	13.0492	18.859	23.8005
evm.model.scaffold_17.70	evm.model.scaffold_17.70	PITM3_HUMAN	8.32787	8.48439	8.91702	15.7614	8.88913	6.60768	1.75366	5.26654	4.40301
evm.model.scaffold_17.33	evm.model.scaffold_17.33	NA	6.52589	5.00695	4.79082	6.77419	5.77909	6.00223	1.31268	2.25815	3.09181
evm.model.scaffold_17.32	evm.model.scaffold_17.32	NA	1.09289	1.6041	1.12814	1.81801	1.05575	1.71489	3.07174	8.40868	1.87935
evm.model.scaffold_17.127	evm.model.scaffold_17.127	GLRK_LYMST	10.7548	15.9154	10.6144	8.38623	12.6476	15.0944	2.84386	6.84727	3.63706
evm.model.scaffold_17.126	evm.model.scaffold_17.126	GRIA4_MOUSE	14.8352	20.5297	15.808	9.97708	15.194	17.8114	3.98183	9.32833	5.72872
evm.model.scaffold_17.111	evm.model.scaffold_17.111	DS_DROME	1.32341	0.600297	0.418888	0.540691	0.366366	1.0879	19.0839	59.8269	0.889539
evm.model.scaffold_17.103	evm.model.scaffold_17.103	PTPRA_HUMAN	1.06981	4.85177	3.34823	52.1007	20.3435	4.85858	17.2964	55.5276	3.45824
evm.model.scaffold_1685.32	evm.model.scaffold_1685.32	GUAA_HUMAN	11.3892	9.64846	13.508	8.61213	10.7851	9.78554	13.8319	16.67	15.1119
evm.model.scaffold_1685.23	evm.model.scaffold_1685.23	NA	76.9174	89.2094	197.363	80.1302	56.4073	164.446	241.666	316.049	379.641
evm.model.scaffold_1685.20	evm.model.scaffold_1685.20	XRN2_PONAB	0.898832	1.38383	1.25589	1.05509	1.41405	1.78785	3.38891	11.7732	0.905214
evm.model.scaffold_1685.17	evm.model.scaffold_1685.17	NA	0	0	0	207.279	91.6743	158.667	1.83679	14.3852	21.1091
evm.model.scaffold_166.42	evm.model.scaffold_166.42	NA	45.5535	33.1127	53.8413	23.9426	32.538	26.5989	1.04527	1.49192	2.44347
evm.model.scaffold_166.33	evm.model.scaffold_166.33	STT3A_BOVIN	0	0	0	32.5287	0	0	0	54.7215	17.2982
evm.model.scaffold_166.29	evm.model.scaffold_166.29	IF4G1_MOUSE	0.26727	0.034034	0.174735	0.310886	0.19289	0.630419	0.027234	0.038955	0.074968
evm.model.scaffold_166.26	evm.model.scaffold_166.26	IF4G1_MOUSE	0.353897	0.03977	0.257485	0.450869	0.225523	0.770038	0.017526	0.06761	0.075734
evm.model.scaffold_166.24	evm.model.scaffold_166.24	NA	109.515	44.34	48.6659	109.999	93.1334	62.5772	8.72176	11.9536	18.1537
evm.model.scaffold_1656.71	evm.model.scaffold_1656.71	ANK3_MOUSE	7.02532	2.99395	6.65783	5.25273	7.73427	8.57015	0.668283	1.87739	3.37039
evm.model.scaffold_1656.7	evm.model.scaffold_1656.7	MARC2_MOUSE	30.9715	26.3252	31.6041	22.274	23.0104	22.3119	155.923	48.4702	29.5879
evm.model.scaffold_1656.63	evm.model.scaffold_1656.63	SMCE1_RAT	9.64021	9.64734	11.2065	8.51882	6.9887	6.2319	1.61931	4.03593	4.22025
evm.model.scaffold_1656.6	evm.model.scaffold_1656.6	P4HA1_BOVIN	45.4789	32.0975	28.1941	18.4451	36.6987	29.0602	66.8724	84.1651	49.5267
evm.model.scaffold_1656.42	evm.model.scaffold_1656.42	PHF8_MOUSE	0.453059	0.310138	0.325163	0.276001	0.233219	0.52883	1.53951	2.82638	0.484898
evm.model.scaffold_1656.18	evm.model.scaffold_1656.18	ATPO_CALJA	166.303	166.881	199.705	208.104	230.552	196.45	518.214	292.468	279.053
evm.model.scaffold_1656.11	evm.model.scaffold_1656.11	NA	83.8505	106.051	54.8868	66.5499	107.154	93.3854	171.669	154.724	167.609
evm.model.scaffold_1545.25	evm.model.scaffold_1545.25	S12A2_HUMAN	1.18014	0.874735	0.407402	1.18686	1.70094	0.601073	0.049917	0.225532	0.41553
evm.model.scaffold_1545.19	evm.model.scaffold_1545.19	KCNH8_HUMAN	0.35416	0.389186	0.391291	1.80062	0.801168	0.929621	0.294883	0.784651	0.46963
evm.model.scaffold_1517.89	evm.model.scaffold_1517.89	MP20_DROME	655.417	653.086	255.612	822.601	693.1	911.683	2004.41	1603.82	3018.64
evm.model.scaffold_1517.54	evm.model.scaffold_1517.54	ABCD2_HUMAN	25.7345	31.7879	27.9104	27.4999	27.8784	26.851	74.5086	41.8711	52.0532
evm.model.scaffold_1517.43	evm.model.scaffold_1517.43	MBL_DROME	56.3052	42.7772	42.4102	71.5809	50.8071	47.0772	10.9035	23.2905	24.9457
evm.model.scaffold_1517.37	evm.model.scaffold_1517.37	MYS_ARGIR	557.011	379.072	352.562	486.572	464.56	569.591	394.4	861.87	1203.05
evm.model.scaffold_1517.3	evm.model.scaffold_1517.3	NA	4.06791	2.18362	3.57476	2.73416	0.901334	2.35146	0.478334	1.4091	0.922116
evm.model.scaffold_1517.27	evm.model.scaffold_1517.27	CEL_HUMAN	0.01369	3.34997	1.12629	0.120345	0.022204	0.034926	0.038924	0.329927	0.031521
evm.model.scaffold_1517.24	evm.model.scaffold_1517.24	EFMT1_BOVIN	11.1248	9.31313	15.6828	3.98267	3.00929	3.46935	19.0697	53.9998	2.73679
evm.model.scaffold_1517.105	evm.model.scaffold_1517.105	RN150_DANRE	26.9338	29.6238	24.8606	23.181	22.8826	21.8393	5.65354	11.863	15.8869
evm.model.scaffold_148.9	evm.model.scaffold_148.9	AQP9_HUMAN	14.6726	10.8497	22.6248	6.96924	8.63043	11.656	4.64107	7.90881	6.49317
evm.model.scaffold_148.80	evm.model.scaffold_148.80	DAG1_RABIT	20.957	14.9053	39.8793	14.3114	17.4495	15.9824	53.7617	36.9562	27.7884
evm.model.scaffold_148.50	evm.model.scaffold_148.50	NA	1.53087	1.30901	2.81037	2.25327	2.20912	3.55125	4.55375	5.89823	3.74562
evm.model.scaffold_148.49	evm.model.scaffold_148.49	ROBO2_HUMAN	1.14703	0.947007	1.82716	2.32098	1.57658	2.3086	1.9463	3.57043	2.13834
evm.model.scaffold_148.18	evm.model.scaffold_148.18	NA	0.638885	0.376463	0.325172	2.34021	0.316831	0.625511	0	0	0
evm.model.scaffold_1446.45	evm.model.scaffold_1446.45	NA	0.324673	0.725622	0.60511	0.309252	0.7481	0.817193	4.31732	5.98763	4.55425
evm.model.scaffold_1446.39	evm.model.scaffold_1446.39	NA	107.849	78.4498	57.4142	144.823	138.018	122.789	28.2676	58.5483	72.9895
evm.model.scaffold_1446.29	evm.model.scaffold_1446.29	PTN22_HUMAN	28.6196	21.9846	16.1635	45.3311	35.1893	34.57	8.80274	13.5158	9.25431
evm.model.scaffold_1446.23	evm.model.scaffold_1446.23	NA	27.2069	19.2686	16.0478	24.056	35.2653	24.2632	24.0382	44.0298	61.4507
evm.model.scaffold_1440.3	evm.model.scaffold_1440.3	NA	1.75992	1.11542	4.81699	0.361228	0	0.22639	0.169921	0.488186	0.505101
evm.model.scaffold_1440.20	evm.model.scaffold_1440.20	SYRM_BOVIN	5.5456	3.76418	3.7616	6.27753	4.19613	5.41114	14.1259	38.3486	8.18209
evm.model.scaffold_1440.19	evm.model.scaffold_1440.19	GRPE1_PONAB	11.788	10.4739	14.8364	16.0368	12.9145	12.2229	15.7603	31.3554	17.2665
evm.model.scaffold_1418.31	evm.model.scaffold_1418.31	ZFH1_DROME	13.5292	11.5568	13.0518	18.0609	12.6036	11.4537	3.25211	5.3555	5.71112
evm.model.scaffold_1418.30	evm.model.scaffold_1418.30	ZAG1_CAEEL	16.6707	14.7611	15.6622	22.4358	16.0861	15.9219	5.53799	6.3917	8.26879
evm.model.scaffold_1418.24	evm.model.scaffold_1418.24	NA	20.0738	19.6608	15.1645	8.18954	20.6762	23.1279	357.223	16.861	33.5767
evm.model.scaffold_1418.22	evm.model.scaffold_1418.22	NA	86.1625	0	40.4799	0.562596	0	3.59663	0.227343	0.663718	0
evm.model.scaffold_1418.1	evm.model.scaffold_1418.1	NA	0.572455	1.7084	12.642	2.57479	1.42341	4.64216	0.206707	0.45983	0
evm.model.scaffold_14.86	evm.model.scaffold_14.86	FAT1_HUMAN	0	0	0	0	0	0	23.0216	37.1719	0
evm.model.scaffold_14.66	evm.model.scaffold_14.66	NA	9.8532	8.46172	9.55103	11.4773	10.2597	10.3362	19.5826	12.945	19.9512
evm.model.scaffold_14.5	evm.model.scaffold_14.5	TMCO1_DANRE	16.5395	17.1108	17.6872	23.4037	18.3284	19.786	28.3079	43.7833	25.8942
evm.model.scaffold_14.36	evm.model.scaffold_14.36	NR4A2_XENTR	0.114308	0.074991	0.061702	0.084505	0.293942	0.384146	0.836466	1.0851	0.760957
evm.model.scaffold_14.22	evm.model.scaffold_14.22	NA	46.1126	29.2236	28.0917	61.2902	72.4883	58.4261	11.8822	20.1429	31.043
evm.model.scaffold_1391.96	evm.model.scaffold_1391.96	CNDG2_MOUSE	1.63375	0.941405	1.15448	2.30557	1.47434	1.77549	2.4787	8.24714	2.20314
evm.model.scaffold_1391.69	evm.model.scaffold_1391.69	ALS_PAPHA	31.4078	22.5346	16.0734	38.5116	47.7445	35.0736	6.06446	15.9392	12.5063
evm.model.scaffold_1391.56	evm.model.scaffold_1391.56	NA	2.61911	6.94833	9.90932	1.86353	3.08607	2.30076	2.86267	19.4295	10.7176
evm.model.scaffold_1391.47	evm.model.scaffold_1391.47	EGL13_CAEEL	17.3882	17.0885	27.0685	21.8302	17.887	17.7654	3.62174	6.18633	10.1395
evm.model.scaffold_1391.19	evm.model.scaffold_1391.19	CSTN1_HUMAN	63.7995	56.5629	52.9566	50.277	53.4616	64.0998	10.3828	31.0158	20.0731
evm.model.scaffold_1391.128	evm.model.scaffold_1391.128	NA	6.17969	8.70246	4.12861	7.67779	6.343	5.47405	0.381523	0.775857	3.39742
evm.model.scaffold_1391.126	evm.model.scaffold_1391.126	SSPO_CHICK	0.055351	0.012594	0.179937	0.185779	1.00722	4.30539	1.56914	3.07697	0.973008
evm.model.scaffold_1368.812	evm.model.scaffold_1368.812	TRAF6_XENTR	11.1778	44.3676	24.0057	59.638	26.5117	40.5856	5.97711	10.7262	10.5283
evm.model.scaffold_1368.810	evm.model.scaffold_1368.810	SC6A5_XENLA	47.2265	33.4685	83.4001	53.8034	47.8851	39.2512	4.47294	11.3595	9.37097
evm.model.scaffold_1368.81	evm.model.scaffold_1368.81	NA	23.0026	23.183	26.9645	18.5503	19.2622	21.9527	4.36391	13.1149	13.4863
evm.model.scaffold_1368.786	evm.model.scaffold_1368.786	NA	526.254	406.302	776.691	496.89	428.561	346.437	154.341	211.55	141.09
evm.model.scaffold_1368.785	evm.model.scaffold_1368.785	NA	0.15206	0.027617	0.041611	0.079629	0.198905	0.233821	0.528556	1.87366	1.73197
evm.model.scaffold_1368.781	evm.model.scaffold_1368.781	TX264_HUMAN	17.0491	13.7251	27.1811	10.4668	16.6561	8.38922	2.53889	4.8574	10.5206
evm.model.scaffold_1368.766	evm.model.scaffold_1368.766	NA	51.3595	63.2861	53.3974	76.3407	96.7847	87.5333	80.6285	150.92	64.912
evm.model.scaffold_1368.764	evm.model.scaffold_1368.764	NA	1.57129	3.72354	3.61212	15.4925	2.85601	4.16215	17.036	55.3314	2.13004
evm.model.scaffold_1368.753	evm.model.scaffold_1368.753	NA	2.04242	1.24184	1.3131	0.997922	1.04456	1.29133	49.1134	1.55587	4.19284
evm.model.scaffold_1368.701	evm.model.scaffold_1368.701	NA	7.60085	6.149	6.57576	19.8358	8.08937	7.26091	93.318	283.462	10.0625
evm.model.scaffold_1368.674	evm.model.scaffold_1368.674	NA	17.8525	27.6961	39.8714	86.5695	14.5389	11.4475	366.588	995.229	16.5967
evm.model.scaffold_1368.66	evm.model.scaffold_1368.66	NA	26.8852	25.8889	49.6824	28.4758	22.9668	17.6349	3.96777	10.6315	19.9142
evm.model.scaffold_1368.655	evm.model.scaffold_1368.655	EHF_BOVIN	78.5627	71.0368	55.6621	149.292	110.571	82.417	375.541	494.456	41.2552
evm.model.scaffold_1368.652	evm.model.scaffold_1368.652	MIPO1_HUMAN	10.055	7.25582	8.55872	8.70204	10.5047	9.8402	13.6343	26.9833	13.441
evm.model.scaffold_1368.650	evm.model.scaffold_1368.650	P4HA2_HUMAN	70.335	102.816	75.1467	103.061	90.1313	99.892	142.935	353.546	170.415
evm.model.scaffold_1368.626	evm.model.scaffold_1368.626	NA	6.94819	8.91963	31.8225	7.09308	7.6695	9.60501	17.7092	23.8657	27.8192
evm.model.scaffold_1368.614	evm.model.scaffold_1368.614	ELF5_HUMAN	22.8578	39.5827	25.3969	20.0712	27.2936	40.2797	3.24974	9.39531	11.429
evm.model.scaffold_1368.60	evm.model.scaffold_1368.60	UDB23_MACFA	49.8439	26.9615	73.9339	22.9191	36.7018	23.3826	9.53126	19.5896	18.6421
evm.model.scaffold_1368.593	evm.model.scaffold_1368.593	NA	11.6986	9.25346	12.9549	5.3356	5.35613	3.77145	0.745055	2.18832	5.64675
evm.model.scaffold_1368.592	evm.model.scaffold_1368.592	GIGA6_CRAGI	10.9099	7.43966	11.8889	4.33512	3.91055	3.84954	0.81609	2.21811	1.79444
evm.model.scaffold_1368.59	evm.model.scaffold_1368.59	UDB23_MACFA	24.0268	13.2172	30.1657	10.7406	14.327	11.008	3.10946	4.08184	2.82109
evm.model.scaffold_1368.589	evm.model.scaffold_1368.589	DAPK1_HUMAN	31.4753	9.32132	7.67493	4.7129	19.6179	17.4563	90.5248	299.288	20.2426
evm.model.scaffold_1368.58	evm.model.scaffold_1368.58	UGT3_PLEPL	22.2283	24.4467	24.0953	16.212	12.6358	10.9555	3.9504	2.57538	1.49639
evm.model.scaffold_1368.576	evm.model.scaffold_1368.576	AGSA_APLCA	0.027211	0.0867	0.024619	12.9804	8.45537	12.4073	0.114085	2.56667	4.86836
evm.model.scaffold_1368.573	evm.model.scaffold_1368.573	ABCB6_XENTR	1.30893	3.29474	1.60989	1.32969	0.438296	1.28138	2.3041	7.24634	9.77342
evm.model.scaffold_1368.559	evm.model.scaffold_1368.559	NA	4.19694	10.6711	17.9638	2.76079	4.80392	3.4702	4.12411	23.0519	9.08355
evm.model.scaffold_1368.539	evm.model.scaffold_1368.539	PTPRD_MOUSE	25.9159	19.2318	51.5168	23.0214	23.6254	21.8237	6.53058	10.8317	15.7975
evm.model.scaffold_1368.514	evm.model.scaffold_1368.514	NA	0.597366	0.354134	0.21183	0.625412	0.411959	0.860698	0.141023	0.128628	0.149552
evm.model.scaffold_1368.502	evm.model.scaffold_1368.502	SGMR1_DANRE	1.14566	0.804649	1.35503	1.16707	1.62955	1.32463	2.03102	3.0501	1.70586
evm.model.scaffold_1368.494	evm.model.scaffold_1368.494	NADA_APLCA	3.00907	1.37611	1.37934	48.1228	17.0952	40.1479	5.43753	8.89013	23.4915
evm.model.scaffold_1368.434	evm.model.scaffold_1368.434	UBP2_CHICK	7.40462	29.1631	37.6551	8.13875	9.46511	6.67643	23.9779	36.2531	26.3553
evm.model.scaffold_1368.382	evm.model.scaffold_1368.382	TBB4_XENLA	40.3509	58.3514	38.0106	105.413	157.173	105.523	58.9685	131.503	83.9995
evm.model.scaffold_1368.374	evm.model.scaffold_1368.374	NA	4.81356	0	0.63495	0.944981	0.33739	0.071952	0	0	0
evm.model.scaffold_1368.355	evm.model.scaffold_1368.355	SC5A9_DANRE	49.8337	45.4267	104.093	52.0616	42.7556	31.228	14.8894	22.2066	28.6445
evm.model.scaffold_1368.327	evm.model.scaffold_1368.327	NA	0.973074	1.20095	0.799443	2.04303	1.09207	1.78377	3.48166	2.10061	7.14879
evm.model.scaffold_1368.325	evm.model.scaffold_1368.325	GLBM_TYLHE	257.142	131.35	346.073	92.3926	94.4282	101.934	65.9587	72.8373	43.5375
evm.model.scaffold_1368.32	evm.model.scaffold_1368.32	PCDGA_HUMAN	7.38712	7.04302	8.5458	6.35275	5.76987	7.43664	0.772077	2.62893	3.54812
evm.model.scaffold_1368.269	evm.model.scaffold_1368.269	M3K10_RAT	10.0615	9.11178	11.4082	32.1062	7.99934	8.66739	25.304	67.8331	12.4243
evm.model.scaffold_1368.266	evm.model.scaffold_1368.266	CI085_RAT	4.76934	2.89734	4.33208	5.64857	4.32828	5.02119	5.31476	7.91894	7.15443
evm.model.scaffold_1368.258	evm.model.scaffold_1368.258	NA	63.7573	54.3123	57.7538	48.5464	47.7694	53.223	90.7004	93.535	102.307
evm.model.scaffold_1368.241	evm.model.scaffold_1368.241	TF2B_DROME	3.59321	4.07425	3.82953	5.41355	4.67199	5.01757	6.65552	4.45326	8.0547
evm.model.scaffold_1368.238	evm.model.scaffold_1368.238	MORN4_RAT	26.0232	26.6452	25.1233	60.3192	35.4813	37.174	35.6995	87.1796	35.383
evm.model.scaffold_1368.219	evm.model.scaffold_1368.219	FITM_DROME	15.2499	12.5005	30.7715	16.474	14.0212	15.3482	17.586	35.6735	28.2093
evm.model.scaffold_1368.206	evm.model.scaffold_1368.206	CALM_EPIAK	4.423	4.10632	4.11005	11.3692	8.48334	6.46336	3.69923	11.1102	8.3635
evm.model.scaffold_1368.196	evm.model.scaffold_1368.196	AIP_HUMAN	13.919	9.39147	16.8229	17.604	18.6948	17.6854	33.2618	45.3416	22.4151
evm.model.scaffold_1368.19	evm.model.scaffold_1368.19	SPB8_BOVIN	0	0.021931	0	5.48934	11.4903	30.7921	0.082252	0.146349	1.58972
evm.model.scaffold_1368.186	evm.model.scaffold_1368.186	NOL8_MOUSE	6.45875	5.05364	7.43626	7.17931	7.41695	7.04077	2.38456	2.68262	3.09038
evm.model.scaffold_1368.176	evm.model.scaffold_1368.176	ASM_MOUSE	33.6494	18.72	19.4624	58.8689	49.4953	38.0161	13.6527	20.0415	17.0614
evm.model.scaffold_1368.150	evm.model.scaffold_1368.150	PTP10_DROME	17.0337	17.8085	23.9354	32.5145	25.3893	26.7376	4.57707	9.1972	9.72968
evm.model.scaffold_1368.126	evm.model.scaffold_1368.126	NA	10.1918	8.19921	6.77886	3.60471	3.68829	4.9038	2.23705	5.18475	2.86736
evm.model.scaffold_1368.119	evm.model.scaffold_1368.119	UBE2Z_HUMAN	6.68131	4.66782	5.89415	4.07586	6.984	5.43995	4.82319	11.8282	11.3833
evm.model.scaffold_1368.112	evm.model.scaffold_1368.112	GSTCD_MOUSE	83.2007	107.681	40.3967	85.9283	73.5113	54.9412	94.7997	242.439	109.612
evm.model.scaffold_1368.100	evm.model.scaffold_1368.100	RDHE2_MOUSE	70.5228	96.8664	115.538	74.5975	69.7541	66.8795	30.0324	53.6283	33.866
evm.model.scaffold_1315.62	evm.model.scaffold_1315.62	MED9_XENLA	26.0264	16.3062	21.1577	26.9113	15.7933	24.5118	36.7052	40.0415	40.2261
evm.model.scaffold_1315.60	evm.model.scaffold_1315.60	NA	0	0.273053	0.111825	44.1292	35.8876	43.6481	1.17404	18.6299	12.2883
evm.model.scaffold_1315.51	evm.model.scaffold_1315.51	NA	0	0	0	14.3557	7.54233	10.6945	0.283801	6.80149	3.37602
evm.model.scaffold_1315.43	evm.model.scaffold_1315.43	NA	0	0	0.04267	11.1132	18.1231	15.8811	0	0.517794	1.41546
evm.model.scaffold_1315.41	evm.model.scaffold_1315.41	NA	0	0	0.033249	3.12425	0.438462	5.77844	0	0.285036	2.32137
evm.model.scaffold_1315.24	evm.model.scaffold_1315.24	TPM2_SCHMA	1950.49	1540.07	1311.92	1501.63	1823.02	1756.88	2083.04	3099.96	4388.02
evm.model.scaffold_1301.85	evm.model.scaffold_1301.85	NA	26.9804	2.43459	0.474671	0.602288	0.437851	0.031596	0.0329	0.175783	1.33975
evm.model.scaffold_1301.15	evm.model.scaffold_1301.15	TXN4A_MOUSE	5.36491	8.21867	6.72153	6.34512	5.10391	6.55654	4.56303	24.017	29.038
evm.model.scaffold_130.97	evm.model.scaffold_130.97	DEAF1_DROME	6.15159	5.26947	5.98573	5.43929	6.03013	5.7037	23.7712	63.69	6.69941
evm.model.scaffold_130.92	evm.model.scaffold_130.92	MBOA2_CHICK	0.20796	0.079036	0.366475	5.69606	3.66921	5.74529	0.033413	2.91471	3.6652
evm.model.scaffold_130.77	evm.model.scaffold_130.77	RIR1_MOUSE	19.7186	14.1308	34.8101	78.7375	20.1288	27.9308	384.797	81.9535	14.7044
evm.model.scaffold_130.63	evm.model.scaffold_130.63	ARFP1_HUMAN	39.9426	29.0538	32.8789	39.0594	40.3017	38.7586	65.2892	138.417	33.8331
evm.model.scaffold_130.53	evm.model.scaffold_130.53	ASIC2_HUMAN	0	0.042169	0.047275	0.215171	0.138159	0.126155	0	0.011839	0
evm.model.scaffold_130.233	evm.model.scaffold_130.233	GRD2I_HUMAN	0.196619	0.44455	0.219077	0.138926	0.227522	0.102851	0.14417	1.7963	1.25877
evm.model.scaffold_130.226	evm.model.scaffold_130.226	KS6B1_MOUSE	59.8165	51.8805	74.8776	66.4007	77.7863	66.7652	134.593	116.334	115.539
evm.model.scaffold_130.218	evm.model.scaffold_130.218	NA	18.0991	14.1366	14.687	15.1301	16.5733	16.9585	2.35308	7.3522	8.26134
evm.model.scaffold_130.212	evm.model.scaffold_130.212	CACB2_HUMAN	1.03485	1.50629	2.2254	0.777142	0.704904	0.631077	0.162112	0.643827	0.58455
evm.model.scaffold_130.208	evm.model.scaffold_130.208	NA	0.634742	0.466202	0.040503	0.746337	0.203339	0.310742	0	0	0.017601
evm.model.scaffold_130.172	evm.model.scaffold_130.172	NCLX_RAT	9.42246	5.71317	7.38131	18.9946	10.5796	10.5206	3.38768	7.64001	4.32623
evm.model.scaffold_130.156	evm.model.scaffold_130.156	GGPPS_BOVIN	2.56647	0.421453	1.49829	0.292955	0	0	6.11147	22.4403	0.739553
evm.model.scaffold_130.145	evm.model.scaffold_130.145	GLRA2_HUMAN	0	0	0	0.085397	0	0.063399	8.12747	0.054401	8.79574
evm.model.scaffold_130.116	evm.model.scaffold_130.116	VWA7_RAT	49.9231	44.8907	42.208	60.636	66.398	57.4242	21.7894	21.3582	13.3226
evm.model.scaffold_130.105	evm.model.scaffold_130.105	NA	8.54719	13.3202	13.1045	19.7734	7.60226	10.8303	26.7428	97.9801	21.2381
evm.model.scaffold_129.89	evm.model.scaffold_129.89	HMCN1_HUMAN	0.22844	0.315024	0.27774	1.20411	1.62214	11.4457	1.29879	3.55232	1.97506
evm.model.scaffold_129.7	evm.model.scaffold_129.7	NA	0.18483	0	0	6.5111	12.6774	24.3457	0	12.1718	12.5906
evm.model.scaffold_129.66	evm.model.scaffold_129.66	NA	6.25866	4.71138	2.16714	13.4379	12.3423	26.8674	0.713748	4.20688	4.29424
evm.model.scaffold_129.5	evm.model.scaffold_129.5	VM38_DRYCN	2.57429	2.17384	1.76527	13.7518	11.5328	25.618	2.35579	15.6386	10.9014
evm.model.scaffold_129.347	evm.model.scaffold_129.347	NA	228.758	113.838	338.752	394.838	203.772	32.0336	29.9178	49.0401	48.3014
evm.model.scaffold_129.346	evm.model.scaffold_129.346	NA	6.44369	8.63989	14.7885	5.57659	1.62386	4.45202	7.76975	27.4449	8.92809
evm.model.scaffold_129.343	evm.model.scaffold_129.343	NAR2B_MOUSE	0.096338	0	0	86.2596	44.466	56.9105	0.683368	24.0707	17.9169
evm.model.scaffold_129.342	evm.model.scaffold_129.342	NAR2B_MOUSE	0	0	0	0	8.11518	21.2356	0.08472	1.88507	12.7898
evm.model.scaffold_129.341	evm.model.scaffold_129.341	NA	0	0	0	79.6492	60.7875	138.857	5.20128	50.8843	52.5146
evm.model.scaffold_129.330	evm.model.scaffold_129.330	T10B_DANRE	7.9471	8.23619	14.6029	9.10049	11.7601	8.88133	31.6811	17.0742	16.7197
evm.model.scaffold_129.320	evm.model.scaffold_129.320	EGFL7_MOUSE	0.292708	0.193423	0	0.303088	1.53883	2.3233	1.91218	2.57282	0.361047
evm.model.scaffold_129.308	evm.model.scaffold_129.308	SESN3_HUMAN	8.23804	7.09851	6.46922	13.5523	9.6305	8.50613	1.84888	4.75199	4.26345
evm.model.scaffold_129.302	evm.model.scaffold_129.302	WDR78_MOUSE	29.7779	6.92637	5.17506	24.0849	20.6107	43.4385	2.41329	4.06463	8.29145
evm.model.scaffold_129.272	evm.model.scaffold_129.272	NA	10.2602	10.5344	7.85095	18.8302	14.1629	12.9012	17.8167	48.0151	9.20667
evm.model.scaffold_129.270	evm.model.scaffold_129.270	HYKK_HUMAN	0.451123	1.1401	0.516049	0.337141	0.247208	0.197279	0.047475	0.061648	0.116933
evm.model.scaffold_129.269	evm.model.scaffold_129.269	HYKK_HUMAN	1.3264	1.31696	1.32273	0.603592	0.985129	0.532302	0.415987	0.408961	0.490718
evm.model.scaffold_129.268	evm.model.scaffold_129.268	TSN16_HUMAN	101.808	65.4215	123.038	95.0608	77.2718	65.2073	36.2889	34.4697	23.0768
evm.model.scaffold_129.263	evm.model.scaffold_129.263	FANA_CORAP	8.67364	5.50702	11.2989	6.07244	5.99553	3.81576	1.80285	3.42922	3.58295
evm.model.scaffold_129.234	evm.model.scaffold_129.234	NA	7.08961	8.76439	3.52064	15.7471	21.9958	17.3279	9.30706	22.3	13.9722
evm.model.scaffold_129.224	evm.model.scaffold_129.224	NA	0	62.3269	131.825	0	0.273988	0	0.241345	36.9598	4.37145
evm.model.scaffold_129.222	evm.model.scaffold_129.222	DYHC_ONCMY	8.65778	15.3563	21.8776	5.24656	7.27441	12.6742	2.69403	6.33748	5.09915
evm.model.scaffold_129.221	evm.model.scaffold_129.221	S23A1_MOUSE	16.6567	12.4759	14.2715	24.661	15.838	8.72815	2.19701	3.8443	8.13121
evm.model.scaffold_129.208	evm.model.scaffold_129.208	FGD4_MOUSE	14.5533	14.2865	21.2183	9.68449	14.1793	12.528	4.57184	9.04795	6.95967
evm.model.scaffold_129.203	evm.model.scaffold_129.203	NA	5.4156	5.95363	5.933	2.35216	2.30287	2.94803	3.19167	4.17253	3.02057
evm.model.scaffold_129.200	evm.model.scaffold_129.200	PXMP4_MOUSE	6.99338	6.4246	12.3884	9.35165	7.51427	9.41533	15.1856	22.0833	11.5951
evm.model.scaffold_129.186	evm.model.scaffold_129.186	NA	29.3971	22.6871	49.2028	24.3179	22.516	25.8219	5.11564	11.2284	12.8107
evm.model.scaffold_129.185	evm.model.scaffold_129.185	NA	28.5429	18.7788	41.7846	20.3836	19.108	21.3155	5.10556	8.83547	15.0219
evm.model.scaffold_129.146	evm.model.scaffold_129.146	PROD_MOUSE	25.701	17.6613	27.9289	25.3368	17.4353	14.3588	6.60003	12.2567	10.3157
evm.model.scaffold_129.118	evm.model.scaffold_129.118	LGSN_HUMAN	8.3668	4.64426	0.938009	1.13854	3.03662	3.35624	0.300923	1.14737	0.177347
evm.model.scaffold_129.107	evm.model.scaffold_129.107	NRT2_CHICK	0.661368	0.684995	0.057638	20.5148	25.457	30.2492	0	16.6216	24.7099
evm.model.scaffold_129.102	evm.model.scaffold_129.102	NA	1.4092	0.967086	1.04594	2.29072	2.75931	2.54276	5.52158	18.7968	1.75509
evm.model.scaffold_129.1	evm.model.scaffold_129.1	NA	0	0	0.059584	0	0.045375	0	0.255876	1.07224	0.59171
evm.model.scaffold_1284.22	evm.model.scaffold_1284.22	ANPRA_MOUSE	0.605605	0.510715	0.553037	0.784582	0.984985	0.624109	0.65759	1.98614	1.37204
evm.model.scaffold_1272.98	evm.model.scaffold_1272.98	NA	2.84877	2.08026	2.16785	2.96571	2.13792	2.57833	0.374834	1.23422	1.10528
evm.model.scaffold_1272.92	evm.model.scaffold_1272.92	OBCAM_CHICK	0.175647	0.045498	0	0.113736	0.161221	0.075573	4.26364	0.181504	0.501603
evm.model.scaffold_1272.5	evm.model.scaffold_1272.5	GRN_HUMAN	275.807	190.031	249.232	473.521	426.898	279.639	70.4086	141.419	98.302
evm.model.scaffold_1272.45	evm.model.scaffold_1272.45	NA	0.838184	1.80524	2.10173	1.50382	2.00495	1.56964	8.73642	6.81606	5.72043
evm.model.scaffold_1272.23	evm.model.scaffold_1272.23	NA	3.28898	3.40684	8.17641	1.28761	2.15985	1.58512	11.4211	2.79967	3.6955
evm.model.scaffold_1272.15	evm.model.scaffold_1272.15	NA	195.587	131.193	185.623	91.0416	73.805	55.4302	8.63675	11.4281	17.9466
evm.model.scaffold_1272.125	evm.model.scaffold_1272.125	NA	3.49531	2.90796	4.17029	4.17167	3.17813	2.77827	0.577639	1.98896	1.37029
evm.model.scaffold_1272.1	evm.model.scaffold_1272.1	NA	2.13123	8.27584	13.9977	2.34262	1.5897	0.930048	0.668081	3.1238	0.77959
evm.model.scaffold_121.7	evm.model.scaffold_121.7	CP18A_DROME	1.69953	0.417784	1.62913	1.79328	0.670493	1.44191	26.3749	19.2219	0.788527
evm.model.scaffold_121.54	evm.model.scaffold_121.54	LRP6_MOUSE	9.79186	8.2658	9.83489	7.88388	9.35882	8.23988	2.59848	3.97159	3.99277
evm.model.scaffold_121.35	evm.model.scaffold_121.35	HEX_PINMA	24.1738	20.4637	18.7873	20.348	24.3946	22.7845	4.04191	10.1424	12.6962
evm.model.scaffold_121.27	evm.model.scaffold_121.27	MLE_TODPA	1088.1	552.845	546.112	652.982	777.691	873.486	1174.75	1275.06	2357.28
evm.model.scaffold_121.13	evm.model.scaffold_121.13	TPM2_SCHMA	29.8831	13.0472	27.8058	17.9379	19.123	16.4764	66.5128	23.5494	40.3157
evm.model.scaffold_1208.56	evm.model.scaffold_1208.56	MYSP_MYTGA	3555.67	2247.58	1756.85	1840.01	2296.46	2499.83	2143.08	4048.34	5824.7
evm.model.scaffold_1208.54	evm.model.scaffold_1208.54	SIX1B_DANRE	3.48026	2.60619	2.06925	2.80898	2.73129	3.88743	0.298279	0.883221	1.47813
evm.model.scaffold_1208.36	evm.model.scaffold_1208.36	NA	0.189031	0.22083	0.683971	627.441	633.173	505.641	34.9351	1089.24	1374.52
evm.model.scaffold_1208.35	evm.model.scaffold_1208.35	NA	0.095497	0	0.133697	271.425	96.3358	202.393	3.40259	62.6441	76.9571
evm.model.scaffold_1208.31	evm.model.scaffold_1208.31	NHRF1_HUMAN	12.6575	8.60871	19.6701	11.7285	10.0614	16.6925	44.3546	21.1116	22.0872
evm.model.scaffold_1208.30	evm.model.scaffold_1208.30	NA	0.134937	0.094812	3.72749	3.90189	4.17838	2.96346	28.4421	73.9352	14.2806
evm.model.scaffold_1208.29	evm.model.scaffold_1208.29	NA	0.914074	2.7189	0.209962	0.245904	0.334171	0.630161	7.79908	20.616	0.426128
evm.model.scaffold_1208.28	evm.model.scaffold_1208.28	NA	100.26	78.7489	139.829	81.8675	109.433	61.967	710.252	233.156	193.331
evm.model.scaffold_1208.27	evm.model.scaffold_1208.27	ORC4_BOVIN	10.4918	7.62592	15.7405	13.8994	11.2477	9.02929	2.37997	4.30218	4.19111
evm.model.scaffold_1208.26	evm.model.scaffold_1208.26	NA	396.834	323.9	827.597	497.925	457.709	331.24	4953.28	1800.83	773.795
evm.model.scaffold_1208.23	evm.model.scaffold_1208.23	NA	0.609671	0.742423	0.505011	0.978838	0.864222	0.941733	0.5925	1.85454	3.90452
evm.model.scaffold_1208.17	evm.model.scaffold_1208.17	MMP7_RAT	5.10811	6.24005	6.48565	85.2276	8.49279	14.3316	2.04446	7.76236	7.57761
evm.model.scaffold_1208.12	evm.model.scaffold_1208.12	IRF4_HUMAN	26.6014	31.3212	20.5039	64.9756	43.0599	33.9416	11.1781	20.6633	22.5841
evm.model.scaffold_1142.45	evm.model.scaffold_1142.45	MMEL1_HUMAN	0	0	0.0474	0.901418	0.892431	0.279502	0.164679	0.253556	0.254303
evm.model.scaffold_1142.44	evm.model.scaffold_1142.44	NA	1.38661	1.31806	1.26995	1.72508	1.11155	1.37366	4.10596	2.46339	2.1149
evm.model.scaffold_1142.38	evm.model.scaffold_1142.38	LCP2_HUMAN	34.6167	38.2807	28.6552	76.6898	44.7414	50.6458	17.6567	21.7247	15.9668
evm.model.scaffold_1142.3	evm.model.scaffold_1142.3	MMEL1_HUMAN	0	0	0	7.41165	7.19698	9.96809	0.072422	0.005548	1.15436
evm.model.scaffold_1102.40	evm.model.scaffold_1102.40	NA	6.49806	5.54443	6.18027	9.34895	8.77132	7.33559	13.3989	40.7042	5.94361
evm.model.scaffold_1098.99	evm.model.scaffold_1098.99	ZFH1_DROME	3.59075	3.33863	3.31832	4.4714	3.3318	3.47697	0.962357	1.71145	1.73395
evm.model.scaffold_1098.87	evm.model.scaffold_1098.87	CANT1_RAT	0	0	0	62.4128	26.8282	79.2755	1.32279	10.4366	28.4212
evm.model.scaffold_1098.86	evm.model.scaffold_1098.86	CANT1_HUMAN	0	0	0	12.8989	9.52128	12.896	0.126828	2.621	1.21486
evm.model.scaffold_1098.85	evm.model.scaffold_1098.85	APY_CIMLE	0	0	0	24.8417	9.8194	29.4806	0.895022	2.27126	8.12969
evm.model.scaffold_1098.84	evm.model.scaffold_1098.84	CANT1_RAT	0	0.043909	0	13.0534	3.52828	15.1799	0.421422	4.38036	6.16872
evm.model.scaffold_1098.82	evm.model.scaffold_1098.82	CANT1_RAT	0.11505	0.274234	0.043978	59.2301	56.3946	49.0061	2.25715	83.4677	154.079
evm.model.scaffold_1098.80	evm.model.scaffold_1098.80	CSKP_HUMAN	9.13256	8.41479	7.4851	9.3963	8.68407	7.57583	1.38326	4.53782	4.77642
evm.model.scaffold_1098.79	evm.model.scaffold_1098.79	NA	1.67351	1.7159	1.21668	1.03014	1.59498	1.91569	4.35284	3.04851	4.39562
evm.model.scaffold_1098.77	evm.model.scaffold_1098.77	ANTA_HAEOF	233.033	146.453	194.827	292.653	355.356	270.018	38.0961	79.7733	60.2358
evm.model.scaffold_1098.73	evm.model.scaffold_1098.73	NA	0	0	0	0.350567	1.86295	2.56853	4.21247	5.07481	0.363057
evm.model.scaffold_1098.72	evm.model.scaffold_1098.72	ANTA_HAEOF	0	0	0	54.2065	32.2289	42.2421	0.716708	10.9718	47.2146
evm.model.scaffold_1098.71	evm.model.scaffold_1098.71	CBP_HUMAN	9.96107	6.61076	9.24786	8.07824	6.96745	6.399	1.37771	4.08739	3.37196
evm.model.scaffold_1098.46	evm.model.scaffold_1098.46	NA	0	0	0	70.8484	18.9128	49.4469	0	14.3034	18.0363
evm.model.scaffold_1098.27	evm.model.scaffold_1098.27	OSTA_XENTR	0.253424	9.65673	13.0333	0.152078	0.937643	0.233966	0.070598	11.3473	10.5682
evm.model.scaffold_1098.179	evm.model.scaffold_1098.179	KAPCA_CRIGR	56.5781	58.881	62.3266	38.8005	40.4968	34.8673	70.8173	52.7858	67.4362
evm.model.scaffold_1098.168	evm.model.scaffold_1098.168	PLPL8_HUMAN	8.5584	6.85573	6.31233	10.4007	6.69648	8.53537	9.23943	12.871	17.7602
evm.model.scaffold_1098.158	evm.model.scaffold_1098.158	SYT14_HUMAN	1.04815	0.544419	0.27202	3.08013	4.70989	6.32165	4.25646	8.35501	3.86209
evm.model.scaffold_1098.136	evm.model.scaffold_1098.136	RLA1_DROME	619.52	433.456	633.551	429.256	524.055	468.255	1607.1	668.845	804.811
evm.model.scaffold_1098.126	evm.model.scaffold_1098.126	PLK1_XENTR	5.85953	5.44905	8.18747	6.35222	3.77842	3.64356	1.33288	3.82639	2.68022
evm.model.scaffold_1098.121	evm.model.scaffold_1098.121	PLRKT_HUMAN	16.2672	18.9699	8.53733	16.3454	25.831	19.8763	29.9523	36.0898	54.1301
evm.model.scaffold_1090.23	evm.model.scaffold_1090.23	NA	14.7031	13.4471	16.9738	10.0765	12.5478	12.3247	25.7808	17.8751	15.5772
evm.model.scaffold_1090.120	evm.model.scaffold_1090.120	NA	6.16686	7.11971	9.63108	4.8993	5.80831	6.91277	7.50791	11.1982	14.8562
evm.model.contig_999.40	evm.model.contig_999.40	LACH_SCHAM	0.326575	0.562342	0.623855	0.912601	0.806726	0.522981	3.86406	0.992373	0.755564
evm.model.contig_985.1	evm.model.contig_985.1	SRBS1_CAEEL	2.8724	3.70704	3.22112	3.68025	3.67011	5.95418	10.9372	8.17727	9.00197
evm.model.contig_983.8	evm.model.contig_983.8	NA	0.617969	0.376431	0.353606	0.452002	0.906359	0.714132	1.10148	4.30025	2.38577
evm.model.contig_983.6	evm.model.contig_983.6	MCPI_MELCP	70.6693	52.8794	20.6955	34.4911	53.802	62.665	9.25927	19.6709	15.8575
evm.model.contig_983.5	evm.model.contig_983.5	NA	46.1852	8.75414	9.92545	37.5272	22.5221	73.3399	1.80472	3.81436	13.2333
evm.model.contig_983.4	evm.model.contig_983.4	NA	1.43281	0.929253	0.246862	0.060408	0.101367	0.243247	0.046656	0.076432	0.019743
evm.model.contig_983.3	evm.model.contig_983.3	NA	21.3386	8.57255	109.27	70.1042	2.19191	1.37063	2.699	3.7057	1.64379
evm.model.contig_936.15	evm.model.contig_936.15	IOV7_CHICK	12.2466	250.191	456.571	12.4164	31.1356	10.0795	14.7501	489.873	253.585
evm.model.contig_919.3	evm.model.contig_919.3	NA	0.190961	0.798321	0.224399	0.741755	0.694301	0.341767	1.20537	5.97204	0.707162
evm.model.contig_919.1	evm.model.contig_919.1	TMPS6_MOUSE	0.561602	0.454081	0.337305	0.295281	1.30561	1.46121	2.95262	11.446	0.638448
evm.model.contig_918.95	evm.model.contig_918.95	NA	3.10647	1.65047	2.14255	1.03825	0.687168	1.27763	0.515819	0.921769	0.410325
evm.model.contig_918.75	evm.model.contig_918.75	TDR12_HUMAN	0.325074	2.03151	2.26175	0.15345	0.144025	0.240433	0.049733	0.164365	0.159504
evm.model.contig_918.48	evm.model.contig_918.48	NA	7.81362	3.40495	3.71475	4.85423	3.01143	3.25473	1.42599	2.09126	1.2708
evm.model.contig_918.28	evm.model.contig_918.28	ZNT2_MOUSE	10.524	6.70864	9.14401	7.63472	6.90312	4.99993	2.57341	4.23085	2.00414
evm.model.contig_918.2	evm.model.contig_918.2	TIPT_DROME	3.82779	4.74723	6.92819	2.87823	3.09889	3.62341	0.832095	2.61791	2.7443
evm.model.contig_918.12	evm.model.contig_918.12	NA	0	0	3.60239	9.47972	5.61676	0.095227	0	0	0
evm.model.contig_909.28	evm.model.contig_909.28	TRAP1_RAT	8.34063	10.1909	9.68655	12.0017	11.8773	7.97963	27.3344	27.1542	25.2621
evm.model.contig_909.27	evm.model.contig_909.27	DACH1_HUMAN	2.05428	2.25906	0.817789	3.82881	4.78539	1.79034	0.225832	0.361046	0.188428
evm.model.contig_909.22	evm.model.contig_909.22	SPG21_MOUSE	10.9892	7.26671	7.08552	15.8214	10.8844	12.4376	7.27117	18.1186	26.3732
evm.model.contig_909.20	evm.model.contig_909.20	NA	54.1429	54.8034	62.1308	37.0723	53.4211	35.0094	67.4256	61.1555	83.9929
evm.model.contig_909.14	evm.model.contig_909.14	TRIO_HUMAN	11.4217	8.9954	8.61162	16.9789	11.6959	9.69568	3.26775	6.11856	4.95059
evm.model.contig_909.13	evm.model.contig_909.13	GUAM_HIRNI	0	0	0	0	1.98019	8.26004	0.155051	0.341545	1.35533
evm.model.contig_906.6	evm.model.contig_906.6	NA	12.1076	14.5871	12.0329	20.6051	18.3449	17.3845	3.33715	7.98994	10.8396
evm.model.contig_903.6	evm.model.contig_903.6	FMAR_DROME	0.550141	0.394695	0.384783	0.435203	0.842147	0.647792	0.661542	0.931057	0.896413
evm.model.contig_903.5	evm.model.contig_903.5	FHL2_RAT	154.223	176.274	121.416	135.503	179.554	131.884	186.367	256.852	342.512
evm.model.contig_903.48	evm.model.contig_903.48	MYO7A_DROPS	19.9356	11.4712	8.87249	21.6577	14.4868	12.5301	28.5204	86.3228	22.2885
evm.model.contig_903.47	evm.model.contig_903.47	NA	0.596793	0.053394	0	1.28114	15.5488	36.9353	37.6496	53.8727	10.3833
evm.model.contig_903.36	evm.model.contig_903.36	ENDOU_HUMAN	0.545305	25.9344	15.7258	0.441263	0.791145	0.449396	0.255793	21.4264	12.0702
evm.model.contig_903.1	evm.model.contig_903.1	NA	9.21279	0.2849	0	0.151943	0	0.081353	0	0	0
evm.model.contig_902.32	evm.model.contig_902.32	ATLA1_MACFA	11.06	9.56233	10.136	10.0426	7.64829	5.40026	0.085035	0.304967	0.384107
evm.model.contig_902.3	evm.model.contig_902.3	NDUF2_HUMAN	14.1494	12.5045	12.646	12.6239	15.9579	13.7115	23.377	21.434	46.5025
evm.model.contig_892.9	evm.model.contig_892.9	NA	0.829539	0.472299	0.792626	2.58779	2.49666	1.11212	2.17949	6.04642	2.95072
evm.model.contig_892.6	evm.model.contig_892.6	A4_DORPE	28.0536	24.4348	34.1032	46.7043	44.8079	25.4242	32.0381	60.3176	69.0742
evm.model.contig_892.4	evm.model.contig_892.4	NIF3L_HUMAN	2.59402	3.52037	5.65949	18.3001	19.4269	3.57143	73.3457	40.931	39.239
evm.model.contig_892.1	evm.model.contig_892.1	RT34_BOVIN	0	0	0	8.33897	8.10355	0.149531	26.9404	20.4351	19.3129
evm.model.contig_889.19	evm.model.contig_889.19	DDR1_RAT	0.321873	0.442169	0.125124	0.403886	0.487027	0.430436	1.37114	5.1295	0.759305
evm.model.contig_889.17	evm.model.contig_889.17	NA	67.7423	42.8221	21.1404	24.0997	38.3398	30.9684	4.73317	6.24564	10.0888
evm.model.contig_889.16	evm.model.contig_889.16	NA	34.4317	27.1207	38.9509	21.9233	18.5564	31.1356	8.86714	14.4318	11.319
evm.model.contig_88.1	evm.model.contig_88.1	NEP_DROME	0	0	0.020545	5.08851	7.12545	9.56339	0	1.83119	3.20172
evm.model.contig_877.3	evm.model.contig_877.3	ATS14_HUMAN	0	0.02831	0	18.0734	15.7805	26.9465	0.031207	7.53903	0.811267
evm.model.contig_877.2	evm.model.contig_877.2	CP4FC_HUMAN	45.2026	22.8891	38.1563	30.5634	32.855	22.1273	8.07199	19.5348	13.3582
evm.model.contig_873.3	evm.model.contig_873.3	KAT3_BOVIN	16.4006	12.8045	7.42961	9.09844	5.4303	4.38659	1.55678	2.25833	0.453364
evm.model.contig_87.97	evm.model.contig_87.97	CHIT1_HUMAN	25.2205	18.3703	36.0582	73.5678	46.7513	27.2933	8.92343	13.8272	17.6037
evm.model.contig_87.8	evm.model.contig_87.8	CD109_HUMAN	0.579525	0.201209	0.23578	1.66402	1.34131	1.32737	0.703561	1.1289	0.514571
evm.model.contig_87.54	evm.model.contig_87.54	NA	1.30081	1.41054	2.83514	1.70977	1.77195	1.54906	5.01129	16.2575	1.82214
evm.model.contig_87.51	evm.model.contig_87.51	SC5A8_HUMAN	21.4721	14.6495	27.5031	14.7368	13.4846	9.13363	6.95372	11.7819	5.45974
evm.model.contig_87.20	evm.model.contig_87.20	NA	2.19811	1.17623	0.225884	1.67896	1.33817	0.829579	0.040957	0.010198	0.106168
evm.model.contig_87.195	evm.model.contig_87.195	SVEP1_RAT	0.10755	0.196228	0.080817	0.499489	0.197369	0.127645	1.11795	4.14372	0.172059
evm.model.contig_87.17	evm.model.contig_87.17	ILEUC_MOUSE	691.055	311.25	604.393	534.647	402.777	517.632	56.6853	65.8047	112.255
evm.model.contig_87.163	evm.model.contig_87.163	DYI3_HELCR	2.13698	6.96792	7.50363	1.91499	2.25044	1.19398	6.97916	1.6218	12.2891
evm.model.contig_87.14	evm.model.contig_87.14	NA	0.52234	0.057837	0.580499	45.1374	62.5788	63.6813	2.87459	23.7738	47.8504
evm.model.contig_87.137	evm.model.contig_87.137	COPIA_DROME	4.07017	2.06538	2.84357	2.21282	2.44268	2.34281	0.46949	1.47167	1.66718
evm.model.contig_87.13	evm.model.contig_87.13	SPI2_HUMAN	0.117141	0.064914	0.046045	5.42012	2.44167	2.88932	0.031037	6.03	1.30177
evm.model.contig_867.2	evm.model.contig_867.2	NA	0.467158	0.545687	0.116548	0.863821	0.408092	0.105618	0	0	0
evm.model.contig_865.2	evm.model.contig_865.2	YLAT2_MOUSE	2.08311	2.74561	0.936326	1.56963	0.892665	1.93347	0.182426	0.401534	0.251373
evm.model.contig_860.53	evm.model.contig_860.53	XXLT1_MOUSE	13.441	8.91151	16.2643	15.5722	18.2848	15.5665	25.9832	39.7998	12.9842
evm.model.contig_860.39	evm.model.contig_860.39	LAR_DROME	13.6371	8.32045	17.5134	17.1635	16.7744	9.18966	3.22022	6.7458	4.23992
evm.model.contig_860.21	evm.model.contig_860.21	POLR_DROME	1.26836	0.723976	0.47038	0.572608	0.946497	0.434492	0.064591	0.098814	0.196056
evm.model.contig_860.15	evm.model.contig_860.15	LYS_RUDPH	1956.17	395.549	559.504	586.587	1043.28	283.935	96.6531	126.032	144.368
evm.model.contig_860.12	evm.model.contig_860.12	TAXB1_BOVIN	5.801	0.233948	3.05005	2.23084	1.80198	0.435515	0.43966	0.094183	0.161025
evm.model.contig_860.103	evm.model.contig_860.103	TDRD9_MOUSE	0.764116	0.844777	0.234927	2.04151	1.45824	0.706596	0.139025	0.381787	0.32057
evm.model.contig_825.1	evm.model.contig_825.1	GUAM_HIRNI	0	0	0	0.554582	3.09448	32.365	1.64691	2.32784	4.95152
evm.model.contig_821.1	evm.model.contig_821.1	SACS_HUMAN	4.28744	1.31596	1.41339	8.6091	4.41592	3.50894	0.38489	1.51273	0.727303
evm.model.contig_82.81	evm.model.contig_82.81	KDM8_RAT	8.31443	8.43172	10.162	14.5093	25.4939	25.2285	16.3634	37.1463	14.1998
evm.model.contig_82.62	evm.model.contig_82.62	FGL1_BOVIN	7.8521	7.9538	7.8102	3.64393	7.24569	9.20647	0.404667	1.47052	3.61082
evm.model.contig_82.138	evm.model.contig_82.138	JERKL_MOUSE	9.6653	12.3243	10.9321	20.5336	12.0062	14.7882	63.6371	179.518	9.55996
evm.model.contig_82.129	evm.model.contig_82.129	EPT1_BOVIN	13.5528	13.3822	12.8724	12.4846	11.4195	9.32164	3.2336	5.93052	7.04071
evm.model.contig_82.113	evm.model.contig_82.113	TSN33_BOVIN	0.590433	0.725161	0.763231	0.499302	0.337806	0.253845	1.71291	1.32486	0.524983
evm.model.contig_82.103	evm.model.contig_82.103	NA	66.4265	70.3391	89.9288	44.1802	54.5374	52.8659	17.4569	26.178	41.1749
evm.model.contig_82.10	evm.model.contig_82.10	NA	10.1689	9.62591	10.4601	15.5311	9.98918	7.27217	14.4881	53.2572	11.933
evm.model.contig_82.1	evm.model.contig_82.1	M4A8_MOUSE	22.8269	16.7329	23.9274	17.8268	14.8985	15.2458	7.80275	9.77299	6.19043
evm.model.contig_807.6	evm.model.contig_807.6	TAGL2_MOUSE	133.298	113.273	245.976	118.806	139.163	138.421	299.327	206.425	275.822
evm.model.contig_807.14	evm.model.contig_807.14	CCND1_CHICK	1.01889	1.05882	0.701694	0.765182	1.75026	1.41881	1.55922	2.79995	1.86559
evm.model.contig_800.1	evm.model.contig_800.1	HYKK_HUMAN	8.10875	6.5232	9.44192	5.1913	7.24902	5.36875	1.42452	1.83157	1.54555
evm.model.contig_80.11	evm.model.contig_80.11	RLA2_CRYST	634.848	460.618	580.803	504.316	638.395	532.13	1834.56	718.993	894.4
evm.model.contig_80.1	evm.model.contig_80.1	SMR8B_DANRE	4.23055	3.50195	2.10929	2.62018	1.23789	2.60278	4.21865	4.36612	4.27119
evm.model.contig_79.15	evm.model.contig_79.15	HS3SB_MOUSE	8.78885	4.50003	8.88921	18.1937	10.2033	6.56574	2.13999	3.84964	2.61558
evm.model.contig_79.11	evm.model.contig_79.11	GAB2_HUMAN	5.3145	2.7825	4.35776	4.15543	4.88378	5.93884	0.985986	2.87763	1.79063
evm.model.contig_789.78	evm.model.contig_789.78	PHRF1_HUMAN	0	0.213337	0.036062	0.268938	0	0	2.75476	9.45779	0.203209
evm.model.contig_789.47	evm.model.contig_789.47	HEMTN_HIRME	969.253	1021.23	468.816	923.372	1148.75	1069.15	1616	1272.64	1790.64
evm.model.contig_789.23	evm.model.contig_789.23	NA	0	0	0	0.204131	0	0.051636	0.329766	1.05384	0.079252
evm.model.contig_771.84	evm.model.contig_771.84	L2GL2_MOUSE	23.8218	30.1417	19.4565	62.7527	64.1318	44.4039	29.0523	32.1519	28.1185
evm.model.contig_771.6	evm.model.contig_771.6	NA	2.93446	3.68099	3.63746	10.1	9.2548	7.87252	4.14181	10.7135	9.68971
evm.model.contig_771.5	evm.model.contig_771.5	BICD_DROME	25.2164	26.494	24.475	83.4681	75.1569	55.6619	20.3682	69.4933	51.9836
evm.model.contig_771.40	evm.model.contig_771.40	NA	0	0	0	2.41349	1.48075	2.0574	0	3.09585	3.63393
evm.model.contig_771.34	evm.model.contig_771.34	TMA7_TETNG	67.275	64.9296	86.2695	75.0793	78.649	89.2078	163.397	106.797	114.279
evm.model.contig_771.32	evm.model.contig_771.32	NA	0.770644	0.450483	0.492803	2.49456	1.59379	1.24843	3.8906	2.2986	1.06075
evm.model.contig_771.13	evm.model.contig_771.13	NA	0.366053	0.489478	0.432788	0.782925	2.31854	0.830698	1.20696	2.01836	0.783024
evm.model.contig_767.37	evm.model.contig_767.37	USH_DROME	0.60113	2.79815	2.91177	0.451918	0.449666	0.407744	0.302838	2.00249	1.66496
evm.model.contig_767.36	evm.model.contig_767.36	RUNX1_HUMAN	68.4498	61.1595	66.7431	5.55409	60.4616	69.0237	342.111	1058.2	52.7414
evm.model.contig_76.1	evm.model.contig_76.1	TENS3_MOUSE	11.7707	12.6212	15.0349	8.492	11.6063	9.11465	22.2141	18.9866	17.732
evm.model.contig_75.5	evm.model.contig_75.5	NA	0.017665	2.70247	0.04067	11.2279	19.8329	1.73028	0.255269	76.4756	9.39907
evm.model.contig_75.4	evm.model.contig_75.4	NA	43.5143	53.1806	54.3821	196.702	160.733	164.936	36.6433	88.1295	129.623
evm.model.contig_689.1	evm.model.contig_689.1	LHYAL_HIRNI	0	0.008021	0	19.2291	34.6195	26.3865	0.050193	7.60376	33.9252
evm.model.contig_67.8	evm.model.contig_67.8	NA	2.43403	2.23903	1.55839	2.72944	4.65139	3.90645	3.23648	8.67448	3.79788
evm.model.contig_67.30	evm.model.contig_67.30	F135B_XENLA	8.60973	5.76542	7.16129	6.16885	6.32004	6.28966	1.39714	4.46825	3.52797
evm.model.contig_67.2	evm.model.contig_67.2	NA	11.5517	11.5722	11.1514	12.1497	10.9093	15.4411	3.02535	7.37763	3.97089
evm.model.contig_66.55	evm.model.contig_66.55	NA	235.885	201.678	441.654	246.401	228.21	362.913	54.7341	38.401	127.314
evm.model.contig_66.52	evm.model.contig_66.52	NA	1.65538	1.3727	0.756063	2.97605	3.51833	1.8062	0.727629	0.90239	0.684711
evm.model.contig_66.48	evm.model.contig_66.48	NA	3.45005	3.27625	3.32656	3.09696	2.18449	2.72995	0.72009	1.7678	1.48288
evm.model.contig_66.35	evm.model.contig_66.35	NA	0.108832	0	0	56.3726	0	95.7516	0.125546	0.086672	18.4484
evm.model.contig_66.15	evm.model.contig_66.15	NA	4.94207	4.65364	6.70841	6.86396	3.57755	4.4534	0.863503	2.96864	2.49785
evm.model.contig_66.11	evm.model.contig_66.11	NA	0	0	0	19.3255	0	8.03905	0	0	0
evm.model.contig_66.1	evm.model.contig_66.1	CEPT1_XENTR	3.37885	1.04284	0.729856	3.45958	1.97907	8.86354	0.284475	0.569723	1.4285
evm.model.contig_65.1	evm.model.contig_65.1	JUN_SERCA	5.24184	1.28739	5.36191	6.22435	3.66156	1.35693	0.332396	0.969298	0.875161
evm.model.contig_632.84	evm.model.contig_632.84	CLCN1_HUMAN	8.20704	8.69443	8.55778	6.44724	5.5681	4.55405	1.64201	2.43186	3.02869
evm.model.contig_632.54	evm.model.contig_632.54	MTG2_PONAB	25.619	27.028	62.2131	13.6526	15.0865	15.1135	32.9609	46.968	28.928
evm.model.contig_632.40	evm.model.contig_632.40	LMTK1_HUMAN	6.53455	6.28961	5.52539	4.64405	4.74505	4.3113	0.892481	2.69104	2.99911
evm.model.contig_632.33	evm.model.contig_632.33	GLNA_PANAR	40.557	39.7817	52.7007	82.8146	71.2788	50.3442	223	74.0953	60.4763
evm.model.contig_632.19	evm.model.contig_632.19	TPRKB_DANRE	4.51216	4.58779	7.46837	5.66995	6.88855	6.30153	9.62798	10.2803	8.34251
evm.model.contig_619.8	evm.model.contig_619.8	FHL2_HUMAN	346.094	343.06	278.578	292.143	396.192	360.288	412.038	577.262	809.055
evm.model.contig_619.5	evm.model.contig_619.5	NA	9.23673	4.87275	11.4525	6.09537	5.53683	3.4855	2.24231	4.03072	4.23376
evm.model.contig_615.9	evm.model.contig_615.9	ATS17_HUMAN	0.278542	0.271645	0.169716	12.6384	11.4809	14.7306	0.286918	9.96659	14.5717
evm.model.contig_615.4	evm.model.contig_615.4	PABPA_DANRE	0.213146	0.084956	0.015565	0.281417	0.304484	0.69318	0.415967	0.530686	0.333078
evm.model.contig_615.35	evm.model.contig_615.35	NA	2.52052	1.92518	3.92614	2.32241	2.43275	1.77635	5.00623	8.32011	2.80527
evm.model.contig_613.5	evm.model.contig_613.5	APLP_LOCMI	30.6425	64.7191	168.496	44.7031	32.6468	30.5575	11.8623	25.3686	10.5998
evm.model.contig_613.31	evm.model.contig_613.31	NA	35.8097	31.0094	28.712	35.2039	43.027	40.8254	87.146	293.466	50.449
evm.model.contig_613.18	evm.model.contig_613.18	HMCN1_HUMAN	2.00504	1.58474	0.608857	2.34923	10.5898	12.5824	35.6111	45.2018	3.12277
evm.model.contig_611.4	evm.model.contig_611.4	NA	1.38176	3.63153	0.779104	0.793887	0.734819	2.49505	0.063198	0.170921	0.03713
evm.model.contig_610.52	evm.model.contig_610.52	RPAP3_XENTR	2.75701	2.53247	3.27147	3.1599	4.45428	3.67977	6.45316	4.61095	5.15296
evm.model.contig_610.24	evm.model.contig_610.24	ATS7_MOUSE	8.82332	6.69064	9.19359	16.6697	17.487	15.7625	3.92003	6.75121	8.51472
evm.model.contig_610.22	evm.model.contig_610.22	VGFR3_DANRE	2.43833	3.10502	0.715341	18.019	5.10483	3.39279	15.2419	48.7977	8.32518
evm.model.contig_610.21	evm.model.contig_610.21	NA	0.775591	0.352333	0.126486	3.53077	0.989711	0.524744	3.41949	11.4701	2.10291
evm.model.contig_61.20	evm.model.contig_61.20	RBP1_DROME	0.356051	0.110443	0.196317	0.143803	0.668033	0.897867	2.27306	2.81882	0.278358
evm.model.contig_61.15	evm.model.contig_61.15	P3F1A_XENLA	2.6981	1.88439	3.33154	2.34289	1.51019	2.3812	0.676546	1.32696	0.488763
evm.model.contig_609.15	evm.model.contig_609.15	NA	0.920114	0.723992	0.544226	2.41202	2.05876	1.68768	0.651279	0.699154	0.927774
evm.model.contig_604.2	evm.model.contig_604.2	NA	0.049998	6.12706	0.481502	0	9.33503	0	0	0	0
evm.model.contig_600.38	evm.model.contig_600.38	MBL_DROME	13.6289	10.45	9.69898	139.88	73.9622	143.36	24.2157	24.1529	28.4176
evm.model.contig_600.37	evm.model.contig_600.37	NA	0	0.037202	0	0	0.152631	0	0.580819	2.9268	5.36348
evm.model.contig_600.35	evm.model.contig_600.35	NA	0.169151	0	0	171.874	147.508	25.3327	2.93014	146.127	43.7264
evm.model.contig_600.25	evm.model.contig_600.25	NA	0.35051	0.278179	0	41.0397	57.9805	7.83571	0.242089	54.9977	9.44295
evm.model.contig_600.23	evm.model.contig_600.23	NA	0	0	0	3.29493	35.1246	0.817627	0.686256	35.2839	10.6643
evm.model.contig_597.5	evm.model.contig_597.5	IF4A_CAEEL	0.014774	0.06412	0	0.065126	0.061272	0.118731	0.132326	0.457293	0.291225
evm.model.contig_578.82	evm.model.contig_578.82	TFCP2_MOUSE	0.818583	0.807582	1.34544	1.0414	1.43957	1.14884	1.07139	2.38944	2.16183
evm.model.contig_578.62	evm.model.contig_578.62	NA	8.58144	5.05143	8.44975	6.66243	6.02269	4.34855	2.6875	3.19025	2.68173
evm.model.contig_578.60	evm.model.contig_578.60	NA	32.1887	24.2241	22.0301	13.5672	12.3842	29.8764	1.57709	7.22735	5.70153
evm.model.contig_578.37	evm.model.contig_578.37	NA	39.2064	94.0847	35.5383	84.7163	100.058	59.599	112.24	92.3365	212.376
evm.model.contig_578.32	evm.model.contig_578.32	ECE_LOCMI	105.185	69.6608	168.256	69.8969	82.8243	78.0826	28.2913	33.5495	47.8895
evm.model.contig_578.145	evm.model.contig_578.145	DUS15_HUMAN	70.438	35.4166	59.52	73.9012	66.8254	79.1685	80.0393	145.757	159.808
evm.model.contig_578.141	evm.model.contig_578.141	NA	38.3117	32.8103	40.3949	33.9617	28.7886	28.2611	76.9867	47.1502	56.9847
evm.model.contig_578.133	evm.model.contig_578.133	NPS4A_DANRE	239.652	215.901	166.194	293.339	305.909	254.733	453.989	960.607	192.641
evm.model.contig_578.124	evm.model.contig_578.124	XRCC2_MOUSE	3.52111	2.56495	3.99512	4.30805	4.41866	5.38602	5.93339	10.75	6.68625
evm.model.contig_578.122	evm.model.contig_578.122	ALKB1_MOUSE	2.65435	1.22376	2.00007	1.44483	1.67309	1.25862	1.46982	3.21345	4.84923
evm.model.contig_578.114	evm.model.contig_578.114	BEST3_MOUSE	11.6024	11.2416	13.592	22.5639	11.382	12.4707	23.8241	22.3357	21.1
evm.model.contig_578.113	evm.model.contig_578.113	MAOX_HUMAN	16.2983	18.9699	27.687	62.4081	22.709	22.794	45.8019	64.8425	75.0609
evm.model.contig_578.107	evm.model.contig_578.107	UN93A_XENLA	0.191017	0.035118	0.13376	0.159976	0.1409	0.07992	0.941197	0.689588	0.28265
evm.model.contig_578.10	evm.model.contig_578.10	ZN541_HUMAN	27.625	19.9432	22.3983	22.1442	24.5307	21.1354	4.69776	13.1927	10.7218
evm.model.contig_570.12	evm.model.contig_570.12	NRX1A_HUMAN	1.60746	1.23233	2.36128	1.2571	1.66596	1.26737	0.376162	0.542006	0.726963
evm.model.contig_57.5	evm.model.contig_57.5	NA	13.9289	14.4715	21.9806	19.8654	19.8381	17.9105	52.0673	33.444	24.462
evm.model.contig_57.37	evm.model.contig_57.37	ZAN_HUMAN	4.24991	200.083	257.957	2.47994	21.4946	3.3311	5.22705	699.501	280.374
evm.model.contig_57.32	evm.model.contig_57.32	NA	1.17742	0.204113	1.63657	0.450576	0.243116	0.399676	0.046697	0.072366	0.091675
evm.model.contig_57.10	evm.model.contig_57.10	GLPK3_HUMAN	21.9852	18.0573	21.6866	14.8595	13.2981	14.2961	5.21875	9.76848	8.78974
evm.model.contig_543.2	evm.model.contig_543.2	CASP1_SPOFR	2.48042	19.1363	14.6561	34.4673	3.14356	2.03952	0.27041	1.20794	0.913617
evm.model.contig_542.6	evm.model.contig_542.6	FP1V1_PERVI	0.096203	0.226928	0.079975	0.21603	0.272385	0.237126	0.166484	0.695995	0.357752
evm.model.contig_542.5	evm.model.contig_542.5	NA	0.378457	0.187032	0.034556	0.525692	1.12011	0.699276	0.493141	1.82593	1.54638
evm.model.contig_542.4	evm.model.contig_542.4	FP1V1_PERVI	0.002139	0.008655	0.004261	2.65885	0.030801	2.17294	0.051651	0.230224	0.025448
evm.model.contig_538.6	evm.model.contig_538.6	EED_BOVIN	0.235972	0.205646	0.250173	0.402567	0.315216	0.13509	1.14125	3.77965	0.370514
evm.model.contig_538.4	evm.model.contig_538.4	CLAP1_XENTR	0	0	0	0	0	0.009583	3.94743	13.0555	0
evm.model.contig_535.8	evm.model.contig_535.8	ERBB3_RAT	0.233736	0.32221	0.28213	3.16413	1.08873	14.646	0.088752	5.08881	9.85102
evm.model.contig_535.33	evm.model.contig_535.33	NA	366.63	396.064	548.613	492.133	419.12	567.244	92.6661	119.563	131.213
evm.model.contig_53.2	evm.model.contig_53.2	DECO_MACDE	0	1.25578	0.111157	355.055	424.415	433.57	26.386	374.935	274.569
evm.model.contig_53.1	evm.model.contig_53.1	NA	0.172285	0.06144	0	325.833	161.255	314.551	4.44237	35.0055	50.448
evm.model.contig_528.29	evm.model.contig_528.29	FIBC_LUMRU	17.7462	383.713	493.067	12.1077	44.8088	12.0934	21.3994	902.124	529.311
evm.model.contig_528.26	evm.model.contig_528.26	ZN358_HUMAN	0.046465	0.006683	0	0.679783	0.622549	0.06868	0.051487	0.243942	0.134417
evm.model.contig_528.23	evm.model.contig_528.23	MED12_HUMAN	3.2633	4.07361	2.70638	4.63506	3.45464	4.06883	0.794601	2.0476	1.26006
evm.model.contig_528.22	evm.model.contig_528.22	FIBC_LUMRU	0	21.131	13.7828	0	1.04257	0	0.202626	785.877	359.188
evm.model.contig_521.84	evm.model.contig_521.84	SNED1_MOUSE	53.1458	70.1092	26.0219	108.616	93.2136	167.156	15.9803	7.956	11.839
evm.model.contig_521.66	evm.model.contig_521.66	IPYR_DROME	37.1989	34.093	52.1199	40.7933	38.2896	38.5914	66.3501	85.8965	58.0955
evm.model.contig_521.52	evm.model.contig_521.52	NPR15_CAEEL	0.272101	0.455811	0.744499	0.28698	0.401802	0.233332	0.054482	0.07173	0.031538
evm.model.contig_521.50	evm.model.contig_521.50	KCNAW_DROME	0.366611	0.329486	0.491537	0.618537	0.547404	0.423148	0.961413	0.805457	0.638622
evm.model.contig_521.15	evm.model.contig_521.15	S17B3_XENTR	1.09849	2.09983	3.10241	0.445425	0.461357	0.241704	0.585776	8.05829	2.26119
evm.model.contig_521.100	evm.model.contig_521.100	VAMP4_BOVIN	19.7813	20.4734	20.1173	24.2334	22.0953	23.3115	33.5361	68.1779	23.7049
evm.model.contig_51.8	evm.model.contig_51.8	NA	0	0	0.089172	0.102505	0.321165	0.364687	1.0072	1.77312	0.344124
evm.model.contig_51.6	evm.model.contig_51.6	AQP4_MOUSE	0	0	0	3.80744	4.34622	0	0	2.68951	0.642417
evm.model.contig_51.46	evm.model.contig_51.46	NA	179.951	102.156	194.718	137.596	123.974	166.397	28.3552	46.547	49.801
evm.model.contig_51.40	evm.model.contig_51.40	NA	85.5472	76.2911	69.5937	87.8401	83.5765	316.172	115.824	158.169	613.714
evm.model.contig_51.37	evm.model.contig_51.37	RPTN_HUMAN	0	0	0	107.289	70.3894	119.542	0.638537	40.7092	33.4353
evm.model.contig_51.21	evm.model.contig_51.21	NACA_DANRE	57.3303	60.8631	61.8423	58.1009	65.1612	64.7174	69.0979	148.101	125.202
evm.model.contig_500.78	evm.model.contig_500.78	RLP24_DANRE	14.2326	9.97443	21.3015	13.9748	14.4385	13.4841	70.1613	36.3137	24.7649
evm.model.contig_500.77	evm.model.contig_500.77	NA	32.5306	18.9303	17.6865	20.3359	24.9142	22.5587	42.7297	136.825	26.079
evm.model.contig_500.76	evm.model.contig_500.76	SCAM1_PIG	10.1482	9.5531	12.2647	11.3067	13.1866	12.1853	16.4976	49.5295	21.1417
evm.model.contig_500.54	evm.model.contig_500.54	CSDE1_RAT	73.5892	52.5469	59.0699	77.9855	80.8219	68.8247	17.6334	31.0865	34.649
evm.model.contig_500.48	evm.model.contig_500.48	NA	8.33294	7.60358	7.1979	7.96078	7.0789	7.78139	13.6064	13.1057	15.4611
evm.model.contig_500.43	evm.model.contig_500.43	GSTA4_RAT	13.3494	24.2984	9.25424	11.6	20.9021	18.9464	84.4947	30.5106	29.327
evm.model.contig_500.36	evm.model.contig_500.36	MCCB_RAT	10.6165	8.17297	6.52682	7.29052	6.57118	10.5856	9.61114	19.0151	13.0075
evm.model.contig_500.32	evm.model.contig_500.32	ENY2_BOVIN	89.1691	83.5921	89.8293	127.45	107.704	99.9296	164.155	162.384	119.051
evm.model.contig_500.30	evm.model.contig_500.30	APMAP_CHICK	22.196	27.079	41.0787	30.8021	25.0377	27.7445	9.51678	13.1459	15.3543
evm.model.contig_500.28	evm.model.contig_500.28	NA	0.272038	0.077014	0.050729	0.450613	0.582331	0.63909	0.010671	0.04753	0
evm.model.contig_500.25	evm.model.contig_500.25	NA	0.209635	0.046242	0.028448	0.404996	0.274307	0.39683	0.008815	0.020416	0.059254
evm.model.contig_500.180	evm.model.contig_500.180	NA	5.46958	5.26795	5.19249	18.9854	2.03182	3.88826	26.3745	80.6782	3.38927
evm.model.contig_500.179	evm.model.contig_500.179	TSN4_HUMAN	22.2635	14.2038	14.3907	19.2638	22.1688	21.0404	56.0166	24.8393	30.4456
evm.model.contig_500.161	evm.model.contig_500.161	SCNA_DROME	0.987355	0.823054	0.728916	0.801902	1.04511	0.915941	0.142083	0.430968	0.408102
evm.model.contig_500.154	evm.model.contig_500.154	NA	11.4983	11.311	6.96788	10.8917	10.8793	9.20267	1.33297	4.38084	5.52964
evm.model.contig_500.14	evm.model.contig_500.14	DOPP1_MOUSE	1.85133	2.73372	1.79577	2.5043	1.79299	3.18135	0	0	0
evm.model.contig_500.134	evm.model.contig_500.134	PHIPL_HUMAN	34.1404	21.7763	15.1951	42.3678	33.6594	52.1706	84.9856	37.5113	48.9643
evm.model.contig_500.120	evm.model.contig_500.120	CYTL2_IXOSC	2136.71	1146.29	6073.39	889.497	518.967	871.864	391.596	524.791	618.224
evm.model.contig_5.5	evm.model.contig_5.5	TO20L_HUMAN	21.5431	10.8502	26.3085	35.6454	19.2695	18.7055	79.0001	40.7907	37.4389
evm.model.contig_496.5	evm.model.contig_496.5	VKTA_BUNCA	3.00278	2.81496	3.16732	3.03986	3.69673	7.39012	12.0238	4.35089	6.83065
evm.model.contig_496.25	evm.model.contig_496.25	LYS1_CRAVI	98.9137	102.089	8.86296	77.425	435.958	308.549	1331.72	192	458.727
evm.model.contig_496.24	evm.model.contig_496.24	LYS1_CRAVI	4738.96	4920.94	544.946	3928.77	7528.83	14534	54159.7	9515.52	17640.3
evm.model.contig_496.15	evm.model.contig_496.15	GRIA1_RAT	0.291328	0.069489	0.250493	0.287414	0.324817	0.0865	3.15009	1.45006	0.417364
evm.model.contig_49.4	evm.model.contig_49.4	NA	0	0.147147	0	19.8772	11.6005	30.0887	0.722371	10.1487	3.62218
evm.model.contig_49.3	evm.model.contig_49.3	CALM4_MOUSE	0	0	0	0.143446	0.049191	0.156495	0	184.667	69.4526
evm.model.contig_485.8	evm.model.contig_485.8	NA	17.661	22.7208	13.8031	30.3881	21.5344	21.4962	6.0866	13.0582	6.38367
evm.model.contig_485.16	evm.model.contig_485.16	CALM_PYUSP	64.817	63.4787	56.0071	64.9701	104.616	93.1789	105.938	250.597	85.7759
evm.model.contig_47.74	evm.model.contig_47.74	FA32A_DANRE	53.5988	42.0586	58.5259	57.6013	51.9913	57.0776	135.736	106.848	81.3917
evm.model.contig_47.68	evm.model.contig_47.68	NA	14.1811	11.5487	15.4659	4.94348	6.72857	7.86993	3.78334	1.81938	6.13786
evm.model.contig_47.58	evm.model.contig_47.58	NA	20.6353	32.6363	35.2002	7.63196	10.6087	6.05226	3.8699	14.9458	8.171
evm.model.contig_47.5	evm.model.contig_47.5	ANTA_HYDVU	27.3618	32.0929	29.1463	90.1531	59.5609	89.5223	38.9216	154.901	106.263
evm.model.contig_47.40	evm.model.contig_47.40	ACH3_DROME	3.95307	3.07618	3.35559	4.02355	3.43747	3.10634	4.73608	5.68267	6.80437
evm.model.contig_467.47	evm.model.contig_467.47	RS11_XENLA	12.0291	9.13895	15.3914	18.991	16.3701	12.7781	44.1196	20.0925	18.2476
evm.model.contig_467.26	evm.model.contig_467.26	NA	0.319824	0.782287	1.52301	5.51778	4.91728	5.94711	28.1887	17.013	12.5414
evm.model.contig_467.19	evm.model.contig_467.19	LYS_CRAGI	3.22376	20.4182	8.11065	145.872	137.906	12.2899	1.75098	47.9742	423.51
evm.model.contig_467.163	evm.model.contig_467.163	MMP13_XENLA	13.8813	0	2.71332	0.046498	0.078316	0	50.9039	51.1276	0
evm.model.contig_467.159	evm.model.contig_467.159	MMP10_HUMAN	138.2	469.184	393.454	35.11	145.275	529.591	9.58581	20.3079	3.79154
evm.model.contig_467.132	evm.model.contig_467.132	FCGBP_HUMAN	4.26207	14.8739	12.5427	34.0233	12.2543	6.15393	41.4645	182.049	15.3068
evm.model.contig_467.126	evm.model.contig_467.126	TPM2_SCHMA	532.993	354.026	300.875	413.939	440.384	518.99	510.764	763.609	1082.05
evm.model.contig_467.120	evm.model.contig_467.120	NA	1.48699	0.972179	1.41139	1.85538	1.3928	1.12545	1.61727	3.00911	2.00275
evm.model.contig_467.116	evm.model.contig_467.116	NA	34.0709	30.553	49.3524	36.5323	34.541	30.8074	56.2102	62.6488	46.9816
evm.model.contig_460.3	evm.model.contig_460.3	CO6A6_HUMAN	8.05518	6.32661	2.92613	1.74421	6.84663	5.29301	7.58699	22.7615	17.0941
evm.model.contig_459.3	evm.model.contig_459.3	NA	0.987008	2.59179	1.47899	2.2834	1.10913	0.900183	6.09151	18.0888	0.983868
evm.model.contig_458.1	evm.model.contig_458.1	GCNT2_MOUSE	0.111566	0.028917	0.108757	0.36143	0.306717	1.31866	0.47327	1.31231	0.481049
evm.model.contig_457.87	evm.model.contig_457.87	DYST_HUMAN	107.342	70.3901	68.7865	60.6271	105.692	91.514	88.5918	183.181	177.869
evm.model.contig_457.86	evm.model.contig_457.86	NA	0.140955	0.705187	0.212833	0.106883	0.025271	0.051262	0.826451	0.585754	0.174063
evm.model.contig_457.85	evm.model.contig_457.85	AT8B5_MOUSE	8.88825	6.81986	8.96979	12.8726	9.09796	8.46695	1.86967	5.0902	3.93602
evm.model.contig_457.75	evm.model.contig_457.75	NA	1.90851	6.91646	4.92486	1.25842	1.70549	0.944122	0.294199	1.04747	1.12524
evm.model.contig_457.58	evm.model.contig_457.58	VIGLN_CHICK	0.010433	0	0	0	0	0	2.32891	10.4989	0.061854
evm.model.contig_457.55	evm.model.contig_457.55	NA	8.09337	6.36152	8.81683	9.01037	6.45258	6.95118	13.0238	11.9235	14.2276
evm.model.contig_457.35	evm.model.contig_457.35	NA	19.1401	18.3708	16.0424	21.7011	20.3569	20.4313	3.04607	10.5151	11.1763
evm.model.contig_457.26	evm.model.contig_457.26	PPME1_BOVIN	2.08081	0.800173	0.968862	0.854354	2.23623	0.854496	2.5452	5.15614	2.15143
evm.model.contig_457.22	evm.model.contig_457.22	TPM_BRABE	3.92769	2.93584	5.47426	10.2193	6.06517	10.3899	9.23257	12.9985	5.19348
evm.model.contig_451.43	evm.model.contig_451.43	NA	0.53311	0.156813	0	41.8715	74.6412	4.51565	10.6209	45.3604	10.1557
evm.model.contig_451.42	evm.model.contig_451.42	RBM22_XENLA	0	0	0	0.041203	0.071611	0.045057	0.113477	0.05426	0.129855
evm.model.contig_451.40	evm.model.contig_451.40	NA	0.06679	0	0	0.165663	0	0.110752	0.020739	2.49542	1.6778
evm.model.contig_451.39	evm.model.contig_451.39	NA	0	0	0.008355	9.1449	5.31154	11.8576	0.015875	2.17958	2.07746
evm.model.contig_451.25	evm.model.contig_451.25	NA	18.1215	12.1306	49.22	21.4966	6.85276	8.18836	32.0043	45.4454	33.3661
evm.model.contig_451.16	evm.model.contig_451.16	ANK2_MOUSE	33.4051	21.4623	23.2134	57.0457	43.8946	34.4501	6.66283	15.8097	9.18322
evm.model.contig_451.15	evm.model.contig_451.15	ANK3_MOUSE	37.5249	23.8448	24.6538	66.5602	52.2543	41.6454	9.19296	19.2202	12.1844
evm.model.contig_451.14	evm.model.contig_451.14	NA	52.8047	32.5934	32.03	88.394	75.8258	53.161	17.2605	22.4043	13.5442
evm.model.contig_451.1	evm.model.contig_451.1	NA	0.270857	2.40647	1.8406	0.321391	1.89856	2.29494	4.53259	16.0513	8.97508
evm.model.contig_445.7	evm.model.contig_445.7	NA	0	0	0	0.097898	0.112151	0.886576	0	0	0
evm.model.contig_445.6	evm.model.contig_445.6	MAOX_HUMAN	54.0687	47.3864	33.2176	34.55	23.146	30.3447	4.8404	16.0852	19.4835
evm.model.contig_445.5	evm.model.contig_445.5	MAOX_COLLI	12.1704	11.9442	13.9325	10.7398	7.75394	11.5577	1.94122	6.44249	6.77647
evm.model.contig_444.97	evm.model.contig_444.97	DL_DROME	0.140166	0.142443	0.29503	0.319838	0.230802	0.098543	2.83313	0.403763	0.160784
evm.model.contig_444.96	evm.model.contig_444.96	NA	76.3688	72.3791	182.903	107.963	100.363	73.0817	161.286	180.606	207.774
evm.model.contig_444.69	evm.model.contig_444.69	GNRR2_CHLAE	0.07383	0.203743	0.260759	0.092649	0.169282	0.134528	2.10644	0.227632	0.545142
evm.model.contig_444.44	evm.model.contig_444.44	NA	0.615708	0.219429	1.11717	0.391072	3.33339	3.78137	4.49711	14.2574	3.87447
evm.model.contig_444.257	evm.model.contig_444.257	CK098_HUMAN	2.80261	1.43451	2.11953	0.903242	0.904463	0.894869	2.68457	3.54214	2.06982
evm.model.contig_444.243	evm.model.contig_444.243	ATG3_XENTR	0.466853	0.061213	0.103799	0.573845	1.49609	1.70756	0.091107	0.02444	0.113712
evm.model.contig_444.226	evm.model.contig_444.226	NA	10.045	12.3418	15.1804	12.7914	16.6751	16.0057	42.3031	34.3606	45.24
evm.model.contig_444.225	evm.model.contig_444.225	TITIN_HUMAN	11.5136	16.9665	17.8289	15.5856	19.6722	19.8286	22.2551	35.3352	38.749
evm.model.contig_444.224	evm.model.contig_444.224	CRA1B_DANRE	5.35228	1.7081	1.92816	14.5506	5.33681	6.12936	88.1238	245.367	1.40604
evm.model.contig_444.210	evm.model.contig_444.210	RTKN_MOUSE	0.203802	0.299659	0.337286	0.487375	0.538643	0.596825	0.587221	1.38918	2.32512
evm.model.contig_444.200	evm.model.contig_444.200	NA	13.7023	27.4372	15.7933	14.8768	9.96445	24.916	83.0276	257.527	7.2683
evm.model.contig_444.195	evm.model.contig_444.195	DTX3L_HUMAN	44.6388	35.8431	29.8601	33.5098	47.2251	39.2576	11.6327	21.2338	14.0078
evm.model.contig_444.194	evm.model.contig_444.194	ARI3C_MOUSE	2.35064	2.38812	2.52348	1.9138	1.91208	1.61947	2.95813	1.97943	3.33094
evm.model.contig_444.191	evm.model.contig_444.191	DTX3L_HUMAN	51.1247	27.302	16.3423	46.097	54.98	35.5044	7.49811	6.54493	9.55668
evm.model.contig_444.174	evm.model.contig_444.174	UNC4_DANRE	0.25745	0.701442	0.497223	0.400396	0.316336	0.312858	0.278067	1.57737	2.21841
evm.model.contig_444.147	evm.model.contig_444.147	RL28_MOUSE	623.838	333.902	588.744	475.25	537.427	477.023	1824.36	799.833	870.294
evm.model.contig_444.134	evm.model.contig_444.134	FGFR3_HUMAN	8.61687	6.95489	8.94997	5.68853	5.36685	6.21332	2.08878	3.60976	2.06883
evm.model.contig_444.129	evm.model.contig_444.129	NA	30.0918	19.5819	30.2704	27.1163	28.9275	25.1494	33.4242	91.2734	50.1441
evm.model.contig_444.120	evm.model.contig_444.120	YLAT2_MOUSE	3.11223	5.83606	7.47923	2.53372	2.45029	2.43096	2.7268	7.04615	5.1541
evm.model.contig_444.115	evm.model.contig_444.115	NA	1.41081	1.66407	1.19333	3.02214	3.51912	3.76884	1.89875	4.19154	1.99378
evm.model.contig_444.110	evm.model.contig_444.110	NF60_DORPE	104.523	83.5177	179.637	101.236	113.418	70.7659	22.4742	48.7414	27.5139
evm.model.contig_444.109	evm.model.contig_444.109	OV71_ONCVO	105.396	87.4096	180.403	100.087	107.63	74.1639	36.9279	62.0756	52.5621
evm.model.contig_444.108	evm.model.contig_444.108	NA	0.398007	0	0	0	1.28295	4.34313	7.17996	9.82212	1.51442
evm.model.contig_444.107	evm.model.contig_444.107	RUNX1_RAT	0	0	0	0	0.090391	0.203647	0.539393	0.789295	0.157471
evm.model.contig_443.5	evm.model.contig_443.5	NA	0	0	0	24.4023	8.77804	46.3683	1.12922	8.22027	12.1399
evm.model.contig_443.4	evm.model.contig_443.4	NA	0	0	0	52.7621	38.4443	44.8101	0.394112	25.5617	6.37827
evm.model.contig_443.3	evm.model.contig_443.3	NA	0	0	0	4.69071	7.69871	8.01474	0.127455	2.74984	10.0573
evm.model.contig_44.8	evm.model.contig_44.8	NA	3.67717	5.43206	12.048	40.8384	28.7729	24.7565	0	0	0
evm.model.contig_44.6	evm.model.contig_44.6	THST_THETS	0	0.0576	0	0.48286	0.101971	0.568221	2.02799	2.46625	0.204613
evm.model.contig_44.15	evm.model.contig_44.15	NA	3.73882	3.33476	3.45064	3.08819	3.23918	3.80301	12.2902	5.31065	7.78725
evm.model.contig_44.14	evm.model.contig_44.14	VDAC2_MELGA	374.743	269.166	311.971	332.73	304.596	313.622	807.53	509.229	506.981
evm.model.contig_44.10	evm.model.contig_44.10	NCALD_XENLA	2.99312	3.84361	4.23103	8.06847	8.16621	10.931	7.47269	18.407	7.45806
evm.model.contig_439.8	evm.model.contig_439.8	DYC1_CAEEL	0.62758	0.699606	0.978319	0.448774	0.570037	0.715707	1.25816	1.16559	1.15312
evm.model.contig_439.7	evm.model.contig_439.7	MIG17_CAEEL	0.1068	0	0	113.781	95.2333	113.011	0.844056	84.4997	111.503
evm.model.contig_439.6	evm.model.contig_439.6	NA	4.97229	4.10408	7.85094	2.49344	2.54398	3.41316	2.47097	7.89113	7.91833
evm.model.contig_436.75	evm.model.contig_436.75	VAPA_HUMAN	34.5785	61.5053	26.6081	35.0918	49.9218	43.2516	91.448	108.679	101.404
evm.model.contig_436.53	evm.model.contig_436.53	MP20_DROME	85.7934	71.7654	83.8282	66.0298	78.6663	79.7364	153.777	171.82	162.346
evm.model.contig_436.38	evm.model.contig_436.38	CDC5L_HUMAN	3.12922	2.66814	4.28506	4.10947	4.05611	3.03891	0.749999	1.29428	0.768242
evm.model.contig_436.18	evm.model.contig_436.18	DRG2_MOUSE	20.8512	14.7337	20.5196	23.6606	21.0782	24.2618	28.3667	25.7843	39.6241
evm.model.contig_436.103	evm.model.contig_436.103	5NTD_LUTLO	0.891989	0.067428	0.852526	4.9395	3.68385	4.79275	0.303463	30.1185	16.0827
evm.model.contig_420.2	evm.model.contig_420.2	CBPQ_BOVIN	0	0.009574	0	121.949	31.1777	27.4858	1.03702	50.8366	58.4805
evm.model.contig_417.5	evm.model.contig_417.5	ADAT3_DANRE	3.42731	2.00539	3.56737	4.92327	5.4797	2.94215	4.02375	4.66725	6.73086
evm.model.contig_417.1	evm.model.contig_417.1	TRFR_MOUSE	0.161642	0.479121	0.118323	0.463763	0.105101	1.86965	2.3668	2.94373	5.75878
evm.model.contig_411.1	evm.model.contig_411.1	60A_DROVI	4.26278	4.43701	5.07899	1.78035	3.0044	1.58779	1.30532	7.83626	10.6295
evm.model.contig_410.6	evm.model.contig_410.6	CC103_HUMAN	6.40178	17.9611	30.1407	19.588	27.6725	38.2793	0.37697	1.35031	8.91447
evm.model.contig_410.2	evm.model.contig_410.2	60A_DROVI	5.60562	5.85977	5.95915	2.1759	4.77302	2.40511	2.5611	9.7439	10.1843
evm.model.contig_407.2	evm.model.contig_407.2	SIR4_BOVIN	3.9784	3.19643	6.56747	5.42126	2.31851	4.08238	3.85418	9.73561	23.5231
evm.model.contig_405.7	evm.model.contig_405.7	NA	23.4755	24.3358	21.6446	33.9747	23.6124	20.6642	4.37626	11.341	10.9046
evm.model.contig_405.18	evm.model.contig_405.18	NA	47.8886	26.2217	41.891	31.1179	31.6303	23.3322	13.6703	16.9728	7.50872
evm.model.contig_402.4	evm.model.contig_402.4	NA	1.39719	2.59653	0.251408	0.974655	2.36536	2.43238	0	0	0.125758
evm.model.contig_39.1	evm.model.contig_39.1	DHR11_BOVIN	41.1785	32.9098	36.1299	26.9495	46.2203	34.5756	36.4073	91.2835	51.2561
evm.model.contig_38.2	evm.model.contig_38.2	NA	0.03003	0	0	0	0.04724	0	0.504184	0.753969	0.112467
evm.model.contig_375.2	evm.model.contig_375.2	NA	123.361	83.5848	176.055	20.7123	13.0449	151.233	1.48146	2.7802	2.73009
evm.model.contig_374.1	evm.model.contig_374.1	NA	41.8296	16.0819	82.9216	38.7862	24.3804	27.2239	2.69988	6.6125	12.1941
evm.model.contig_372.77	evm.model.contig_372.77	ACOX1_CAVPO	0.477809	20.7135	31.173	0.642073	2.22665	0.386694	0.118897	51.9868	11.1965
evm.model.contig_372.45	evm.model.contig_372.45	HEXB_FELCA	18.3999	14.5062	13.8774	22.5248	18.5547	16.1788	3.35236	6.48508	11.7889
evm.model.contig_372.33	evm.model.contig_372.33	CP4F2_HUMAN	283.004	186.382	237.669	141.993	183.196	115.81	25.7666	42.6071	29.5429
evm.model.contig_372.23	evm.model.contig_372.23	HMBX1_MOUSE	119.273	97.2157	185.418	134.135	108.736	89.4903	207.19	219.522	174.997
evm.model.contig_372.21	evm.model.contig_372.21	KDSR_MOUSE	23.0097	12.0291	11.2112	13.7311	13.2951	14.6974	20.9477	22.5455	21.1292
evm.model.contig_372.19	evm.model.contig_372.19	CNN3_MOUSE	230.992	180.172	399.077	230.698	205.038	209.325	229.171	407.695	467.045
evm.model.contig_366.1	evm.model.contig_366.1	NA	0.130773	0.097746	0	52.5616	0.328325	0.4792	0	253.196	15.6451
evm.model.contig_359.56	evm.model.contig_359.56	TYR3_CAEEL	0.067506	0.016754	0.019444	0.164721	0.097156	0.13852	0.488157	0.776512	0.113645
evm.model.contig_359.53	evm.model.contig_359.53	ZN384_RAT	2.71339	2.0328	2.24825	2.66686	2.26753	2.18551	0.39081	1.44996	1.1954
evm.model.contig_359.36	evm.model.contig_359.36	NRT2_CHICK	81.9623	61.5329	41.2297	169.354	100.712	107.502	38.3464	54.7012	36.4305
evm.model.contig_359.34	evm.model.contig_359.34	NA	0.966618	8.89118	7.66888	5.51431	7.67892	1.54218	0.872239	256.334	20.5286
evm.model.contig_359.24	evm.model.contig_359.24	MAP1A_HUMAN	66.0556	93.6406	156.651	141.797	70.7363	66.4808	16.6815	27.06	42.3484
evm.model.contig_359.20	evm.model.contig_359.20	PRAX_BOVIN	27.5471	29.7451	52.2656	35.2696	33.963	26.8602	2.23844	3.96112	12.7269
evm.model.contig_359.18	evm.model.contig_359.18	NA	1897.45	1927.83	1591.92	1623.18	1431.69	2669.47	346.765	521.17	813.277
evm.model.contig_359.16	evm.model.contig_359.16	NA	91.0377	37.0787	166.883	83.0409	13.2498	30.1987	3.9009	5.62793	2.59142
evm.model.contig_359.15	evm.model.contig_359.15	AP1S2_HUMAN	22.8837	22.3025	38.4631	22.534	31.9744	22.9904	65.0156	64.5228	27.4849
evm.model.contig_356.4	evm.model.contig_356.4	NA	0.79477	0.476263	0.672887	0.373869	0.156033	0.213629	1.5392	0.591918	1.25854
evm.model.contig_356.2	evm.model.contig_356.2	NA	10.6049	0.078316	0.267185	0.332252	19.1673	7.93323	0.021049	0.056547	0.118386
evm.model.contig_353.2	evm.model.contig_353.2	MEG11_MOUSE	1.83848	1.94511	0.535917	0.628568	0.469286	1.74634	15.4527	41.2246	0.569574
evm.model.contig_353.1	evm.model.contig_353.1	STAN_DROME	1.45251	2.19792	0	0.406708	0	0.189538	51.7335	208.613	3.22093
evm.model.contig_35.98	evm.model.contig_35.98	NF70_DORPE	3232.36	2019.97	1648.59	2613.33	2889.45	3173.76	3337.82	5024.98	7305.5
evm.model.contig_35.97	evm.model.contig_35.97	IFB1_CAEEL	2495.37	1643.89	1392.74	2193.9	2469.63	2696.57	4472.12	4190.2	6453.29
evm.model.contig_35.9	evm.model.contig_35.9	TIAR_HUMAN	1.88977	8.10237	7.697	1.1815	2.75924	2.64354	8.56719	10.2227	4.47395
evm.model.contig_35.89	evm.model.contig_35.89	PLAC8_HUMAN	2.09855	0.81158	0	0.063914	0.594567	2.10439	0	0	0
evm.model.contig_35.87	evm.model.contig_35.87	PCDGC_PANTR	0.135492	0.278959	0.188663	0.950914	0.606187	0.141057	0.115564	0.844992	5.51389
evm.model.contig_35.8	evm.model.contig_35.8	TLR4_PINIB	12.6445	9.92025	8.57382	29.9596	22.2289	16.3485	4.10301	7.64985	6.49334
evm.model.contig_35.74	evm.model.contig_35.74	RS17_CRIGR	1.53172	0.926491	0.541801	1.01666	0.998948	0.451184	2.66672	1.55343	1.84892
evm.model.contig_35.69	evm.model.contig_35.69	NA	0.42836	1.26072	2.77469	0.161621	0.480671	0.156701	0.405346	0.992516	2.89368
evm.model.contig_35.52	evm.model.contig_35.52	ROR1_MOUSE	0.342267	1.03986	0.293863	1.48672	2.44841	1.82404	2.03399	3.39693	1.1756
evm.model.contig_35.48	evm.model.contig_35.48	NA	46.1716	34.8676	44.979	14.3071	23.3337	31.5865	5.26865	17.8145	16.5868
evm.model.contig_35.40	evm.model.contig_35.40	DYI3_HELCR	1.34447	1.88464	1.75652	1.24506	1.35362	1.16495	2.28743	3.3756	4.31519
evm.model.contig_35.35	evm.model.contig_35.35	NA	24.3421	19.474	24.3969	18.6453	16.6953	16.3629	6.05286	10.1043	5.38177
evm.model.contig_35.34	evm.model.contig_35.34	CYT_CYPCA	553.784	339.216	434.854	309.743	543.9	415.399	102.898	148.568	209.366
evm.model.contig_35.18	evm.model.contig_35.18	SKEL1_DROME	10.8368	7.71171	14.6703	16.7809	16.504	13.8713	55.4355	36.0886	18.4049
evm.model.contig_35.164	evm.model.contig_35.164	NA	5.34862	10.7805	5.39427	21.6759	35.3708	24.5572	54.1954	175.719	21.1435
evm.model.contig_35.15	evm.model.contig_35.15	PXYP1_DANRE	14.4081	9.88751	9.43342	11.6107	15.1087	11.7744	15.9892	39.7079	14.0566
evm.model.contig_35.149	evm.model.contig_35.149	UBB_BOVIN	15.0366	0	4.55667	17.4463	17.4066	10.515	0.050679	0.095374	0
evm.model.contig_35.146	evm.model.contig_35.146	NA	25.0005	15.6732	31.4529	21.5919	17.2839	14.3319	7.57897	9.62786	11.4652
evm.model.contig_35.13	evm.model.contig_35.13	MRP1_RAT	15.3988	26.1118	31.6384	18.441	13.0579	14.3776	1.34263	5.51325	11.899
evm.model.contig_35.125	evm.model.contig_35.125	DNA2_ACAPL	43.5881	21.8174	40.5757	117.886	64.609	36.9516	17.354	28.3892	22.5911
evm.model.contig_35.120	evm.model.contig_35.120	TMM47_MOUSE	12.0427	9.14118	18.9802	9.84102	10.4299	9.48106	2.34178	5.8216	7.55356
evm.model.contig_35.1	evm.model.contig_35.1	MRP1_BOVIN	21.0429	13.6243	20.5451	26.016	17.7246	13.8601	3.78003	11.1422	6.08167
evm.model.contig_341.1	evm.model.contig_341.1	MNB_DROME	0	0	0.162375	0.410079	0.627708	0.294369	0	0	0.00627
evm.model.contig_34.94	evm.model.contig_34.94	LACTB_MOUSE	3.3946	2.04386	4.25422	2.35854	2.52693	2.25857	2.64198	3.50381	5.16376
evm.model.contig_34.70	evm.model.contig_34.70	AMNLS_MOUSE	27.7233	21.4051	30.8344	20.212	17.3619	18.8029	6.59394	13.8488	5.08175
evm.model.contig_34.52	evm.model.contig_34.52	NA	0.19147	0.175234	0.211994	0.176687	0.184674	0.139712	0.580046	0.367299	0.462258
evm.model.contig_34.35	evm.model.contig_34.35	NAMPT_RAT	26.9875	26.7127	15.889	92.1766	68.8966	46.0966	36.8169	74.366	39.3269
evm.model.contig_34.34	evm.model.contig_34.34	GCNT3_SHEEP	0.019684	0	0	0	0.355966	0.357233	0.292418	0.87731	0.140114
evm.model.contig_34.170	evm.model.contig_34.170	NA	45.7805	53.3206	35.2286	127.413	94.3028	79.742	28.4453	59.2817	60.665
evm.model.contig_34.159	evm.model.contig_34.159	TRI56_BOVIN	13.7929	6.88407	10.0113	9.50816	9.5623	8.79711	16.4531	16.1487	16.5804
evm.model.contig_34.154	evm.model.contig_34.154	CCKAR_XENLA	0.589265	1.04312	0.292729	0.194841	0.306838	0.369192	0.097792	0.161108	0.059713
evm.model.contig_34.146	evm.model.contig_34.146	NDUF6_RAT	3.17345	3.48856	2.80248	3.59328	4.8956	3.92466	6.02187	5.36831	6.89481
evm.model.contig_34.126	evm.model.contig_34.126	CALM4_MOUSE	0	0	0.08754	152.565	89.282	119.081	0.558659	79.9663	43.1968
evm.model.contig_34.116	evm.model.contig_34.116	NA	12.8174	10.8969	14.005	10.3278	10.8335	12.0576	2.11111	7.33313	6.59233
evm.model.contig_34.115	evm.model.contig_34.115	ANK1_HUMAN	9.45134	7.27726	9.30593	7.17583	7.2339	8.10483	1.37239	4.50076	3.798
evm.model.contig_34.103	evm.model.contig_34.103	WDHD1_XENLA	0.988486	1.15521	0.975237	22.4122	13.1056	25.6034	0.966778	6.63617	5.786
evm.model.contig_34.1	evm.model.contig_34.1	ARF6_DROME	0.027125	0.07313	0.027328	0.925013	0.032027	0.303936	0.449394	2.07525	0.142716
evm.model.contig_333.9	evm.model.contig_333.9	NA	90.8031	93.3867	89.5442	47.3859	50.854	51.8119	21.5983	25.7548	17.4891
evm.model.contig_333.43	evm.model.contig_333.43	NA	25.7193	25.2341	41.4313	26.7087	20.1374	25.8772	79.0895	72.9323	25.0814
evm.model.contig_333.41	evm.model.contig_333.41	GA45G_MOUSE	6.41398	5.37514	20.4486	23.0247	6.17719	8.93144	294.971	121.877	6.71725
evm.model.contig_333.298	evm.model.contig_333.298	CPEB2_MOUSE	35.5851	19.8271	22.1851	18.0475	17.7593	17.2852	4.64546	15.53	6.7374
evm.model.contig_333.284	evm.model.contig_333.284	PLXB_DROME	10.1801	9.01348	10.2782	11.2297	9.29516	9.82243	2.48364	5.23427	4.88945
evm.model.contig_333.262	evm.model.contig_333.262	NA	20.3624	13.749	26.6431	41.6833	22.3269	15.9219	92.8869	329.121	32.2265
evm.model.contig_333.238	evm.model.contig_333.238	NA	10.3626	11.2572	10.3787	17.648	9.97605	8.50046	53.3107	165.075	26.0029
evm.model.contig_333.235	evm.model.contig_333.235	MPV17_XENLA	8.10016	6.48499	10.7474	8.65753	7.3806	5.70356	31.4988	16.154	8.00831
evm.model.contig_333.226	evm.model.contig_333.226	KCNA2_RABIT	25.729	11.2533	35.7907	22.2734	14.4497	12.5667	28.0922	42.3453	32.5321
evm.model.contig_333.220	evm.model.contig_333.220	NA	0.008702	0	0.008777	0	0.007761	0	0.05795	0.111416	0.096087
evm.model.contig_333.203	evm.model.contig_333.203	VGFR4_DANRE	15.1228	9.8248	13.1973	27.8675	16.7067	15.0833	4.06067	6.03894	4.00768
evm.model.contig_333.202	evm.model.contig_333.202	PGFRA_TAKRU	26.4397	15.9976	14.9	34.3145	31.3595	26.3151	9.84416	9.68776	7.45082
evm.model.contig_333.19	evm.model.contig_333.19	ANR24_MOUSE	4.08569	3.90861	6.53644	4.13606	3.11193	4.19752	1.26181	2.21502	2.19007
evm.model.contig_333.182	evm.model.contig_333.182	AHR_HUMAN	10.3735	5.42388	9.16812	6.7327	7.00324	7.56624	8.86641	25.8553	8.86189
evm.model.contig_333.181	evm.model.contig_333.181	NA	1257.96	838.841	1046.68	1648.82	1489.39	1604.28	378.371	638.917	303.45
evm.model.contig_333.158	evm.model.contig_333.158	NA	62.7552	62.1202	33.6363	36.8497	56.776	67.0918	112.754	100.807	184.251
evm.model.contig_333.131	evm.model.contig_333.131	NA	61.6179	67.8121	54.9637	74.0387	54.1705	60.9618	165.626	96.4914	93.1829
evm.model.contig_333.127	evm.model.contig_333.127	ERCC3_BOVIN	0.058181	0	0.035024	1.24148	0	0.113824	0	0	0
evm.model.contig_333.126	evm.model.contig_333.126	NA	0.095072	0	0.074497	76.5349	31.2897	43.6727	0.919081	17.456	23.6982
evm.model.contig_333.118	evm.model.contig_333.118	TPH1_CHICK	8.43981	11.1843	6.21815	24.8739	32.3646	24.2687	15.0106	36.8105	21.5757
evm.model.contig_322.32	evm.model.contig_322.32	NA	3.17847	3.46703	2.27076	2.60591	2.66427	2.96703	0.462682	1.47731	1.68788
evm.model.contig_321.78	evm.model.contig_321.78	SMYD4_PONAB	4.64434	3.39532	3.45568	3.46698	3.74221	4.78257	0.846154	2.3158	1.26026
evm.model.contig_321.73	evm.model.contig_321.73	SAMD8_HUMAN	7.07815	6.69376	6.60355	4.68721	4.30534	7.58272	1.00771	1.57912	1.54026
evm.model.contig_321.66	evm.model.contig_321.66	UBXN4_HUMAN	18.6807	15.3526	24.2197	38.8664	33.9464	21.0356	29.8836	66.2575	42.0973
evm.model.contig_321.51	evm.model.contig_321.51	HCN4_RABIT	0.772034	0.795073	0.600913	0.940956	1.16935	0.980513	0.13305	0.534848	0.279027
evm.model.contig_319.80	evm.model.contig_319.80	NA	4.90977	1.80666	4.10469	3.55122	5.85994	8.21015	0	0	0
evm.model.contig_319.8	evm.model.contig_319.8	NA	1.47103	0.254783	0.560033	1.10159	1.46598	1.26863	0.131776	0.379474	0.177637
evm.model.contig_319.73	evm.model.contig_319.73	NA	13.5737	9.66797	14.5117	12.6634	8.93107	12.9283	16.3021	15.0813	22.1836
evm.model.contig_319.70	evm.model.contig_319.70	NA	1.83895	2.58451	1.92178	5.93211	7.37351	7.08928	1.87934	7.59278	4.73605
evm.model.contig_319.64	evm.model.contig_319.64	SHIP2_RAT	36.6303	35.4986	24.5161	77.986	48.1966	34.6388	12.9032	23.7465	25.108
evm.model.contig_319.56	evm.model.contig_319.56	ELF2_MOUSE	47.8516	38.1556	42.6479	54.5455	85.8017	59.405	64.1155	134.375	79.7681
evm.model.contig_31.8	evm.model.contig_31.8	OSBL6_HUMAN	3.03166	4.55999	6.20343	5.46706	5.42804	4.25111	0.822736	2.0859	2.33054
evm.model.contig_31.79	evm.model.contig_31.79	NA	0	0	0.043327	6.83496	4.27907	10.3152	0.093528	0.036486	5.03974
evm.model.contig_31.78	evm.model.contig_31.78	NA	0.672282	1.39713	0.803307	76.8892	48.6912	125.08	9.07668	27.0747	31.2773
evm.model.contig_31.77	evm.model.contig_31.77	NA	0.078403	0	0.144724	26.7892	9.54017	40.7081	2.7686	22.2841	26.6998
evm.model.contig_31.75	evm.model.contig_31.75	NA	0.852604	0.435896	0.773955	11.5457	12.7374	14.833	3.1649	5.6038	13.5467
evm.model.contig_31.70	evm.model.contig_31.70	NA	0.213581	0.062933	0.167019	36.0359	26.1319	51.7359	1.48591	28.5495	35.8934
evm.model.contig_31.66	evm.model.contig_31.66	NA	0	0	0	18.1208	10.4113	22.1518	0.558241	45.7323	1.62603
evm.model.contig_31.62	evm.model.contig_31.62	NA	0	0	0	195.708	163.482	275.116	2.44774	32.7462	59.276
evm.model.contig_31.61	evm.model.contig_31.61	NA	0.530947	0.711267	1.3691	47.0104	32.1353	63.6345	1.21012	10.2228	9.34072
evm.model.contig_31.47	evm.model.contig_31.47	NA	0	0	0	41.9473	45.9601	47.3616	0.541385	23.8669	23.846
evm.model.contig_31.46	evm.model.contig_31.46	NA	0	0	0	2.90008	1.46951	2.09101	0	1.4292	0.502528
evm.model.contig_31.45	evm.model.contig_31.45	NA	0	0	0	5.71275	2.56509	3.6213	0	2.01585	0.646537
evm.model.contig_31.44	evm.model.contig_31.44	NA	0	0	0.075416	11.7012	4.32478	6.66851	0.058216	4.81577	3.48038
evm.model.contig_31.28	evm.model.contig_31.28	FBN3_HUMAN	12.302	6.565	7.81456	9.57219	2.35839	10.5217	77.4046	229.65	2.12128
evm.model.contig_31.26	evm.model.contig_31.26	NA	25.1875	55.1352	16.3507	8.74013	12.0238	11.6442	0.019406	0	0
evm.model.contig_31.25	evm.model.contig_31.25	NA	45.6299	69.3606	39.7929	13.4457	59.6871	66.8033	0.142792	0	0
evm.model.contig_31.24	evm.model.contig_31.24	HYDIN_HUMAN	131.226	163.106	152.262	24.609	71.9592	134.863	0.085028	0	0
evm.model.contig_31.23	evm.model.contig_31.23	TTN1_CAEEL	28.4242	33.8391	34.0092	9.16554	28.0711	30.2965	0.10898	0	0
evm.model.contig_31.22	evm.model.contig_31.22	LAMB4_DANRE	63.4366	79.1602	58.8244	18.5996	62.4716	65.7053	0.452425	0	0
evm.model.contig_31.21	evm.model.contig_31.21	NA	65.5075	94.2847	72.5584	7.30955	56.7623	66.0375	0.014175	0	0
evm.model.contig_31.18	evm.model.contig_31.18	NA	0	0.135832	0.029141	9.86681	4.6723	6.37858	0.051947	2.39835	15.8914
evm.model.contig_31.14	evm.model.contig_31.14	SPR_DROME	0.34285	0.29603	0.318855	1.96514	1.15692	0.896812	1.23371	0.940418	0.412502
evm.model.contig_31.13	evm.model.contig_31.13	NA	0.044263	0	0.082967	24.7919	22.983	32.0927	0.359493	8.82777	3.86522
evm.model.contig_307.43	evm.model.contig_307.43	MP20_DROME	14.4966	16.211	14.419	13.4206	15.6691	15.3118	15.6335	23.6441	32.4719
evm.model.contig_306.8	evm.model.contig_306.8	PRTG_CHICK	18.9371	19.1339	10.5753	11.9542	10.8102	10.0898	1.84943	6.46401	8.84446
evm.model.contig_287.19	evm.model.contig_287.19	KAPCA_MOUSE	0.151977	0.046589	0.112884	0.024729	0	0.089979	0	0	0
evm.model.contig_287.1	evm.model.contig_287.1	NA	5.22643	8.74053	10.3521	7.33502	9.64995	4.83863	122.834	17.4804	7.59816
evm.model.contig_28.58	evm.model.contig_28.58	PROS_MACMU	3.22832	3.55287	0.703771	33.8384	62.5841	21.739	0.204192	21.557	23.1188
evm.model.contig_28.38	evm.model.contig_28.38	WSCD1_MOUSE	36.2325	19.4098	28.8924	46.1969	51.0789	44.1114	12.1891	24.0567	10.488
evm.model.contig_28.36	evm.model.contig_28.36	LRC15_RAT	2.40166	1.60787	2.48083	1.20724	0.923116	0.826339	1.15828	1.13872	1.63923
evm.model.contig_28.23	evm.model.contig_28.23	IF4EA_DANRE	4.48995	3.29155	4.43041	2.74832	5.02254	6.43761	6.53787	8.05584	11.6464
evm.model.contig_28.22	evm.model.contig_28.22	NA	2.04273	3.98769	2.45985	1.7627	1.48536	2.69625	0.354027	0.59932	0.192811
evm.model.contig_28.21	evm.model.contig_28.21	NA	4.77935	10.7337	3.66707	3.44176	1.95011	8.29774	0.822196	1.32775	0.433258
evm.model.contig_28.20	evm.model.contig_28.20	NA	3.6466	8.44089	3.93867	2.78629	1.89275	6.02245	1.12351	1.68646	1.3416
evm.model.contig_28.12	evm.model.contig_28.12	RL36_DANRE	361.913	208.986	349.896	292.498	340.043	254.555	1299.56	407.361	475.926
evm.model.contig_28.10	evm.model.contig_28.10	NA	51.2971	62.8874	77.2517	84.1762	69.0912	72.2027	205.817	209.314	139.936
evm.model.contig_272.47	evm.model.contig_272.47	S66A2_XENLA	22.4981	13.5394	14.5901	21.6432	22.2365	21.3358	26.9581	69.7702	20.6294
evm.model.contig_272.40	evm.model.contig_272.40	SIR6_HUMAN	3.13048	2.54226	2.89441	2.29894	3.17559	2.7694	3.36025	9.2208	3.92304
evm.model.contig_272.26	evm.model.contig_272.26	ZFHX4_CHICK	7.07509	5.76255	6.72208	8.43393	5.79336	6.1835	1.04968	1.70022	2.57825
evm.model.contig_272.16	evm.model.contig_272.16	NA	17.4338	16.7201	9.25648	26.5528	20.6682	21.5945	21.1714	28.4647	44.8168
evm.model.contig_272.11	evm.model.contig_272.11	RAB5I_MOUSE	10.5281	12.0425	14.5032	11.2686	10.1526	12.5488	13.7662	27.1189	22.4057
evm.model.contig_27.2	evm.model.contig_27.2	HMCN2_MOUSE	1.10294	0.447583	0.239352	13.928	0.335641	3.66398	0.309328	0.515925	0.736054
evm.model.contig_27.16	evm.model.contig_27.16	PTPRJ_CHICK	6.57898	7.67022	5.35393	18.3675	13.2556	5.06629	2.25336	3.71518	3.8635
evm.model.contig_27.11	evm.model.contig_27.11	TEN4_DANRE	3.8319	0.12138	1.13554	0.185266	0.292651	0.804771	71.7639	225.752	0.643531
evm.model.contig_27.10	evm.model.contig_27.10	DDR2_MOUSE	0.651508	0.013084	0.338913	0	0.053069	0.259685	32.7759	91.2796	0.279598
evm.model.contig_267.1	evm.model.contig_267.1	TLN2_MOUSE	4.46737	3.20864	3.51565	3.00408	3.15962	2.6679	0.88979	1.14629	2.61997
evm.model.contig_266.95	evm.model.contig_266.95	NA	0.171037	0	0	0.939066	1.20187	6.32551	0.034573	0.120271	0
evm.model.contig_266.82	evm.model.contig_266.82	LYAG_RAT	194.73	125.989	286.769	67.3882	123.241	167.814	43.7572	92.4835	44.2884
evm.model.contig_266.80	evm.model.contig_266.80	NA	0	0	0	1.30007	1.68026	1.24948	0	0.938412	0.270142
evm.model.contig_266.40	evm.model.contig_266.40	OPSD1_MIZYE	1.76918	1.80957	4.34709	3.1192	2.51981	1.05289	0.156136	0.334585	0.171808
evm.model.contig_266.33	evm.model.contig_266.33	GORS2_MOUSE	45.9367	65.0747	61.3675	13.8078	28.9286	20.9123	10.2921	8.50982	6.17146
evm.model.contig_266.28	evm.model.contig_266.28	CP3AO_SHEEP	12.7284	20.6044	10.0481	11.3193	19.6271	20.9045	22.9443	57.0028	70.6999
evm.model.contig_266.27	evm.model.contig_266.27	CP3AE_CAVPO	0	0	0	0	0.431967	0.535715	1.03798	1.31806	0.0764
evm.model.contig_266.259	evm.model.contig_266.259	NA	199.68	127.388	348.091	214.174	118.834	142.927	40.5687	49.2919	97.2778
evm.model.contig_266.231	evm.model.contig_266.231	DFP2_ANTMY	90.2973	42.8493	333.455	68.8814	136.084	103.437	4.96063	10.6589	14.0565
evm.model.contig_266.213	evm.model.contig_266.213	FLNA_DROME	127.885	114.707	119.019	101.108	106.526	120.697	124.27	188.896	330.256
evm.model.contig_266.210	evm.model.contig_266.210	ANR40_MOUSE	9.98687	8.73989	14.809	12.4495	13.3912	12.4704	22.6358	18.5449	18.9943
evm.model.contig_266.205	evm.model.contig_266.205	LSM7_HUMAN	33.7488	28.43	32.6239	42.0874	37.1563	37.8797	134.275	41.6644	59.536
evm.model.contig_266.148	evm.model.contig_266.148	NA	0.215117	0.073877	0.131532	0	0.010981	0	0	0	0
evm.model.contig_266.143	evm.model.contig_266.143	GMPBB_XENLA	17.2609	11.1868	16.992	18.0178	19.3721	16.8698	26.2889	64.4681	17.1512
evm.model.contig_266.142	evm.model.contig_266.142	STK25_HUMAN	8.20725	8.91551	12.4601	15.6503	14.1176	7.55413	2.0881	1.58363	4.52534
evm.model.contig_266.13	evm.model.contig_266.13	NA	27.6268	16.8409	24.7165	30.3472	33.9635	26.7348	81.1552	55.9258	48.6445
evm.model.contig_266.127	evm.model.contig_266.127	BPNT1_HUMAN	9.03344	16.153	16.7078	7.94572	11.4461	6.67804	3.08	77.1891	38.6887
evm.model.contig_266.103	evm.model.contig_266.103	ASAH2_HUMAN	0.351126	10.9319	21.5575	0.280679	1.75339	0.289027	0.535066	43.1695	19.5589
evm.model.contig_246.2	evm.model.contig_246.2	NA	0.604148	1.17862	1.3657	1.33092	1.47597	0.698305	4.71256	3.24756	4.67326
evm.model.contig_245.88	evm.model.contig_245.88	NA	0.09239	0.065919	0.058171	0.012084	0.026862	0.416289	1.64869	0.231975	0.720054
evm.model.contig_241.1	evm.model.contig_241.1	ANPRA_HUMAN	1.58014	0.922754	1.02049	1.75602	0.8261	0.436949	3.76682	11.9452	4.67273
evm.model.contig_240.1	evm.model.contig_240.1	ANPRA_HUMAN	0.883317	1.3962	1.19837	0.767652	0.930545	0.823856	0.8834	2.19098	2.04844
evm.model.contig_233.2	evm.model.contig_233.2	SOL1_CAEEL	3.75574	1.95969	1.12372	8.14556	5.92801	4.06621	0.335507	0.026222	0.292793
evm.model.contig_231.1	evm.model.contig_231.1	KAT3_MOUSE	0.033249	0.035241	0	0.037432	0.082355	0.130202	0.312091	0.772518	0.105585
evm.model.contig_23.14	evm.model.contig_23.14	NA	0.053908	0.042779	0	14.4771	10.6576	26.1287	5.9645	7.55861	13.2717
evm.model.contig_23.11	evm.model.contig_23.11	NA	34.7053	14.0916	226.309	1.3183	21.1442	89.077	2.59869	4.49269	5.28407
evm.model.contig_23.1	evm.model.contig_23.1	NA	4.80548	3.93486	1.0282	13.0753	13.3056	3.91879	0.381239	1.10054	2.43393
evm.model.contig_225.5	evm.model.contig_225.5	MCE1_HUMAN	10.6096	47.6176	17.8311	1.53118	9.93422	90.2154	0.331469	0.62045	0.396724
evm.model.contig_225.4	evm.model.contig_225.4	MCE1_MOUSE	0.178136	0.670204	0.22659	0.029492	0.243088	1.8866	0	0	0
evm.model.contig_221.3	evm.model.contig_221.3	MMEL1_HUMAN	0.100864	0	0	1.87652	1.28456	6.0413	0	0.173201	0.800746
evm.model.contig_221.1	evm.model.contig_221.1	MMEL1_HUMAN	0.069378	0.056356	0.084776	2.45904	0.640677	1.70333	0.033786	0.249663	0.358335
evm.model.contig_22.1	evm.model.contig_22.1	GLRK_LYMST	8.40341	5.73644	0.956694	4.90567	5.47649	5.85933	0.497004	1.24591	0.381262
evm.model.contig_218.4	evm.model.contig_218.4	CDC26_MOUSE	12.7233	12.6689	15.521	18.7226	12.1425	14.9186	19.7212	29.4002	21.89
evm.model.contig_217.4	evm.model.contig_217.4	NA	128.432	97.2286	140.68	118.545	127.559	94.5975	30.6076	20.6448	22.7114
evm.model.contig_217.3	evm.model.contig_217.3	RGS3_HUMAN	2.17348	1.0436	1.95421	6.77739	7.03196	9.04948	1.1431	2.8794	6.5422
evm.model.contig_217.1	evm.model.contig_217.1	NA	0	2.11095	0	28.3033	52.1437	2.23169	0.264851	127.463	12.3488
evm.model.contig_214.6	evm.model.contig_214.6	YN24_CAEEL	0.574297	1.72436	1.90266	0.490238	2.77045	2.16066	0	0	0
evm.model.contig_214.3	evm.model.contig_214.3	NA	0	0	0	0	0	0.295092	1.58377	2.77923	1.62298
evm.model.contig_205.41	evm.model.contig_205.41	SYT15_HUMAN	3.32596	2.45445	4.46842	8.69568	6.38611	3.43559	1.14759	2.60096	1.43695
evm.model.contig_205.36	evm.model.contig_205.36	RHG32_XENLA	15.3157	10.6386	17.681	19.1733	16.7746	13.1016	4.05989	7.45151	5.84011
evm.model.contig_205.31	evm.model.contig_205.31	NKAP1_HUMAN	3.94431	3.26153	3.83635	5.24394	5.85516	4.85377	5.43272	6.03467	7.00449
evm.model.contig_200.17	evm.model.contig_200.17	RGS4_MOUSE	9.27228	9.31199	12.7201	9.89724	6.36476	7.40767	14.1799	13.1723	10.6301
evm.model.contig_2.4	evm.model.contig_2.4	SPB8_BOVIN	12.4643	13.6371	1.08387	17.209	20.89	17.766	0.313023	0.542009	0.27471
evm.model.contig_2.2	evm.model.contig_2.2	NA	35.4529	30.0705	18.5658	18.1634	25.9077	26.1087	26.6029	37.4379	55.3123
evm.model.contig_193.7	evm.model.contig_193.7	NA	0	1.41161	1.23703	0.775597	0.501364	0.553624	6.0609	9.77472	13.8722
evm.model.contig_193.18	evm.model.contig_193.18	NA	0.990769	2.32599	48.2858	6.57007	1.80262	10.5743	40.0183	134.159	46.8717
evm.model.contig_191.78	evm.model.contig_191.78	NA	36.6292	30.1165	33.2751	35.1057	35.1286	37.5744	55.0924	158.546	31.4671
evm.model.contig_191.46	evm.model.contig_191.46	NA	1.71035	9.64124	43.3178	2.59577	3.97842	0.965955	17.1679	132.461	52.6302
evm.model.contig_191.34	evm.model.contig_191.34	ACP7_DANRE	1.82555	0.198628	0.109853	5.77691	0.484012	2.56154	0.13862	0.222227	0.205064
evm.model.contig_191.273	evm.model.contig_191.273	VP13D_HUMAN	3.42532	2.78907	3.10029	4.31746	3.44728	4.07533	0.656931	2.21153	1.53132
evm.model.contig_191.252	evm.model.contig_191.252	NA	22.3618	27.0252	13.5573	45.7284	32.7604	36.901	10.3545	11.785	10.3633
evm.model.contig_191.221	evm.model.contig_191.221	NUP37_MOUSE	9.65828	6.20308	7.58196	9.70404	9.64966	8.00292	14.0891	10.8386	13.0368
evm.model.contig_191.217	evm.model.contig_191.217	TM86A_BOVIN	42.8737	55.8198	55.5927	40.6747	46.8089	36.1558	12.4253	18.281	31.5817
evm.model.contig_191.213	evm.model.contig_191.213	FGRL1_CHICK	0.39109	0.356175	0.371227	1.03126	0.880046	0.516665	0.550357	1.08796	1.05087
evm.model.contig_191.194	evm.model.contig_191.194	NA	36.5796	34.549	36.7795	29.6854	31.4331	32.6419	56.7143	37.7721	51.596
evm.model.contig_191.147	evm.model.contig_191.147	KGP1_BOVIN	0.40995	0.45247	0.48405	0.501017	0.437728	0.34958	2.13775	0.579633	0.906101
evm.model.contig_191.107	evm.model.contig_191.107	CEL_BOVIN	1.07342	19.594	14.2653	1.33765	2.43184	1.05112	0.135903	17.628	65.8456
evm.model.contig_19.1	evm.model.contig_19.1	TRI33_HUMAN	6.44097	0.891808	4.7303	1.24299	1.13073	5.13771	0.163306	0.506171	1.06543
evm.model.contig_185.1	evm.model.contig_185.1	NA	0.084286	0.071508	0.089404	0.03347	0.028694	0	0.152175	0.362293	0.10993
evm.model.contig_1754.16	evm.model.contig_1754.16	ATS18_HUMAN	5.11125	6.83434	3.13505	62.998	52.2003	32.0945	5.05834	33.087	17.0888
evm.model.contig_1754.1	evm.model.contig_1754.1	NA	38.3215	46.2792	35.2073	10.4376	54.2186	43.4883	2.142	7.33567	11.9972
evm.model.contig_175.1	evm.model.contig_175.1	PTPRA_HUMAN	4.85346	2.31559	1.48912	3.13156	5.12015	4.49383	0.640252	1.75458	1.11756
evm.model.contig_1749.81	evm.model.contig_1749.81	NA	3.00905	1.88693	3.35613	5.13129	4.48714	2.75645	1.16516	1.77516	1.05582
evm.model.contig_1749.70	evm.model.contig_1749.70	CHSS1_MOUSE	4.75459	4.30366	5.02394	5.88962	4.45467	3.42227	0.713764	2.00309	2.00794
evm.model.contig_1749.58	evm.model.contig_1749.58	IQEC1_HUMAN	5.63551	5.7772	4.36766	5.28938	4.9444	5.00183	0.738501	3.01516	2.70271
evm.model.contig_1749.57	evm.model.contig_1749.57	NAL12_HUMAN	18.6726	19.3906	14.3295	23.5037	20.2631	19.0406	45.6618	25.2448	29.2594
evm.model.contig_1749.49	evm.model.contig_1749.49	PDZD7_PONAB	0.645223	0.962241	0.578989	1.50947	1.53378	1.70724	1.20787	2.68921	1.80125
evm.model.contig_1749.45	evm.model.contig_1749.45	2ABA_DROME	19.7472	14.0768	18.9544	16.2949	15.9035	14.4644	4.99633	9.5107	7.54999
evm.model.contig_1749.27	evm.model.contig_1749.27	NA	30.748	27.0947	41.9749	31.6606	19.0675	17.5586	7.7425	12.0329	15.5587
evm.model.contig_1749.25	evm.model.contig_1749.25	NA	0.52641	0.316186	0.870469	0.213583	0.425009	0.111429	1.7749	0.634259	0.786724
evm.model.contig_1745.1	evm.model.contig_1745.1	NA	15.2908	14.8297	13.824	17.5352	15.3608	12.522	28.2833	25.1704	18.3136
evm.model.contig_1741.29	evm.model.contig_1741.29	VWDE_MOUSE	0.160383	14.0565	21.8231	0.073668	0.456933	0.175293	0.335829	6.06855	2.43404
evm.model.contig_1741.17	evm.model.contig_1741.17	KTI12_DANRE	6.3595	4.59143	5.52277	5.91108	5.38444	5.75466	15.9522	12.7209	6.17293
evm.model.contig_1738.8	evm.model.contig_1738.8	NA	363.81	194.082	473.665	149.239	198.037	159.964	37.0577	49.6544	23.5437
evm.model.contig_1738.7	evm.model.contig_1738.7	MIG17_CAEEL	1.35366	0.649863	0.276287	158.445	92.9172	116.224	0.447657	121.458	173.997
evm.model.contig_1738.6	evm.model.contig_1738.6	MIG17_CAEEL	0	0	0	1.08459	0.514923	1.35531	0	0.818046	0.310934
evm.model.contig_1738.5	evm.model.contig_1738.5	NA	0	0	0	80.7625	71.355	52.1251	0.595644	32.6668	18.6578
evm.model.contig_1738.4	evm.model.contig_1738.4	AQR_HUMAN	0.015265	0	0	43.0618	22.4981	63.3308	0.499384	10.1474	14.2993
evm.model.contig_1738.3	evm.model.contig_1738.3	VM3H_NAJAT	0	0	0	1.66515	0.676409	0.868048	0	0.563112	0.52715
evm.model.contig_1738.2	evm.model.contig_1738.2	NA	0	0	0	1.33768	0.417338	2.18122	0.277064	0.703352	1.02662
evm.model.contig_1718.16	evm.model.contig_1718.16	NA	1.15014	1.87359	0.337629	1.79401	4.60311	4.03514	0.448735	0.483745	0.340757
evm.model.contig_1718.13	evm.model.contig_1718.13	NA	5.02814	4.16357	5.34681	9.27468	12.2958	10.3349	9.60544	10.8806	32.0948
evm.model.contig_1716.4	evm.model.contig_1716.4	NA	0	0.061026	0	0.458468	0.299474	1.78514	0.537628	1.55541	0.772395
evm.model.contig_1716.34	evm.model.contig_1716.34	NA	0.500558	0.42581	0.67405	0.718728	0.617406	0.317854	1.15551	1.07647	1.46379
evm.model.contig_1716.18	evm.model.contig_1716.18	TMP2L_NEMVE	16.8912	12.5838	22.0783	14.902	12.7518	11.7838	4.94224	8.01137	8.70489
evm.model.contig_1716.10	evm.model.contig_1716.10	KCNB2_HUMAN	1.84767	1.96381	1.63295	1.4451	1.39973	1.60945	1.0959	3.30766	3.36166
evm.model.contig_1709.19	evm.model.contig_1709.19	SSPO_CHICK	0.364727	0.010544	0.066692	0.371063	0.252649	1.23202	1.39812	2.4821	1.68664
evm.model.contig_1709.18	evm.model.contig_1709.18	NA	4.05984	8.67707	5.67912	10.2577	3.87123	6.83256	227.522	698.044	7.00628
evm.model.contig_1708.3	evm.model.contig_1708.3	LTBP3_HUMAN	400.76	209.767	322.693	306.965	315.079	358.713	72.7197	96.5124	106.791
evm.model.contig_1695.1	evm.model.contig_1695.1	NA	0	0	0	0	0	0	38.5736	62.2866	32.8276
evm.model.contig_168.9	evm.model.contig_168.9	SOCS7_MOUSE	0.483666	0.321573	0.537234	0.154953	0.298894	0.233221	0.313182	0.437393	0.571539
evm.model.contig_168.72	evm.model.contig_168.72	S22AL_MOUSE	14.4424	11.3138	12.5345	12.6474	9.4592	12.0736	2.81199	3.9114	7.8297
evm.model.contig_168.66	evm.model.contig_168.66	RAD_HUMAN	0.672645	0.653364	0.666778	0.66918	0.674133	0.922834	3.87184	1.37925	1.52466
evm.model.contig_168.33	evm.model.contig_168.33	CC124_BOVIN	13.5316	9.16894	16.56	11.0396	10.4746	12.0067	20.9692	16.3979	17.0143
evm.model.contig_168.30	evm.model.contig_168.30	CBPC2_XENTR	0.774272	0.445692	1.00116	0.33486	0.432308	0.544451	0.777799	1.26135	1.41314
evm.model.contig_168.18	evm.model.contig_168.18	NA	0.234161	0.035176	0.350546	0.232605	0.377474	0.276733	5.11806	19.9122	1.83162
evm.model.contig_167.5	evm.model.contig_167.5	LRWD1_MOUSE	0.41746	0.41718	0.382632	0.652856	0.513885	0.427952	0.669622	2.30806	0.614725
evm.model.contig_1661.2	evm.model.contig_1661.2	NA	0.242306	0.481787	0.509776	1.41588	0.4542	0.47879	0.058023	0.126658	0.174858
evm.model.contig_165.1	evm.model.contig_165.1	NA	0	0.108532	0	0.289482	0.076034	0.991521	0	0	0
evm.model.contig_1641.5	evm.model.contig_1641.5	NA	1.48539	82.2143	179.927	3.0513	11.2234	1.11984	0.78554	324.365	109.904
evm.model.contig_163.5	evm.model.contig_163.5	ZFR2_HUMAN	8.6672	7.85615	6.65799	10.9803	9.17146	9.31504	12.554	37.2885	9.22975
evm.model.contig_1617.1	evm.model.contig_1617.1	NKX28_MOUSE	5.03317	1.20233	2.55024	1.28841	1.43292	0.698166	0.09924	0.168577	0.149146
evm.model.contig_1608.1	evm.model.contig_1608.1	PLCD4_XENLA	3.44523	2.53255	3.12994	5.31719	2.868	4.7758	14.361	4.95964	4.66766
evm.model.contig_1599.44	evm.model.contig_1599.44	NKAI4_HUMAN	7.55068	6.51583	5.71879	12.8077	9.67567	9.36399	1.95816	6.15896	4.24005
evm.model.contig_1599.25	evm.model.contig_1599.25	SICK_DROME	2.21448	1.58786	2.38635	1.23664	1.72219	1.87202	2.27459	2.25188	2.97902
evm.model.contig_1593.7	evm.model.contig_1593.7	BRF2_XENTR	13.7362	6.76422	4.24103	17.2548	10.9288	13.1822	0	0.029322	0.099235
evm.model.contig_1592.4	evm.model.contig_1592.4	MYS_ARGIR	276.731	191.532	205.295	219.684	214.924	277.478	225.382	428.905	688.671
evm.model.contig_1591.1	evm.model.contig_1591.1	NKX28_MOUSE	1.80573	1.9601	1.6592	0.83588	0.950703	0.49503	0.196882	0.377859	0.242646
evm.model.contig_159.17	evm.model.contig_159.17	S39AA_HUMAN	21.457	12.675	21.9719	14.2525	15.4274	11.5847	4.39813	8.23209	4.75829
evm.model.contig_1584.1	evm.model.contig_1584.1	NA	0	0	0	4.80295	7.70483	8.38947	0	0	0.03464
evm.model.contig_1576.7	evm.model.contig_1576.7	TTLL3_DANRE	0.837574	0.645328	0.562715	0.579044	1.12307	0.600328	0.903486	1.25361	2.85867
evm.model.contig_1576.19	evm.model.contig_1576.19	UDB23_MACFA	14.9885	11.0523	39.4055	10.917	10.6423	7.80576	2.27299	4.48135	1.71437
evm.model.contig_1572.6	evm.model.contig_1572.6	CBPQ_RAT	0.227752	0.349142	0.059093	90.2864	42.8289	62.9703	0.129875	23.2745	101.935
evm.model.contig_1566.8	evm.model.contig_1566.8	TNG6_HUMAN	27.844	17.0919	36.7184	27.936	21.9471	22.503	10.3838	12.3208	8.61403
evm.model.contig_156.30	evm.model.contig_156.30	CTRB_GADMO	1.07744	9.3181	26.6244	2.07008	0.375023	0.574006	0.345764	717.615	76.0806
evm.model.contig_156.2	evm.model.contig_156.2	NA	2.22768	3.91941	4.86827	1.66369	0.392738	0.461532	0.178239	0.097345	0.170151
evm.model.contig_156.16	evm.model.contig_156.16	AKP13_MOUSE	0.288416	0.487545	0.217552	0.994938	0.933032	1.17555	0.72357	1.0699	1.43957
evm.model.contig_156.15	evm.model.contig_156.15	ARHGI_HUMAN	0.551183	0.739331	0.436554	1.17863	1.36056	1.00274	2.96924	1.64076	2.40318
evm.model.contig_156.1	evm.model.contig_156.1	M4A8_MOUSE	12.3048	9.5798	17.5542	12.0334	12.9235	11.5105	3.81397	4.01791	2.33262
evm.model.contig_155.95	evm.model.contig_155.95	ACHA6_RAT	2.54592	1.98915	2.25803	1.58349	1.49802	1.65905	3.98453	3.39789	3.36445
evm.model.contig_155.81	evm.model.contig_155.81	ATTY_MOUSE	14.645	11.8267	30.358	13.9194	12.5158	17.7771	245.311	24.9003	9.86273
evm.model.contig_155.66	evm.model.contig_155.66	NA	7.46768	6.8647	10.8797	7.04078	5.6572	5.30058	6.01092	18.8993	27.1584
evm.model.contig_155.54	evm.model.contig_155.54	ST14_MOUSE	1.01937	42.7169	87.7683	1.42084	4.62797	0.434339	1.00269	81.8338	29.4596
evm.model.contig_155.44	evm.model.contig_155.44	SY65_APLCA	1.36317	2.02376	3.38264	2.60664	2.61491	1.20129	12.3101	3.41159	4.30657
evm.model.contig_155.41	evm.model.contig_155.41	NA	0.542187	0.294919	0.297674	0.767342	0.730002	0.652499	3.27977	1.77652	1.48926
evm.model.contig_155.36	evm.model.contig_155.36	PDE3B_HUMAN	8.01256	9.69552	13.9573	6.44357	5.00964	5.30309	5.67261	10.1795	9.22049
evm.model.contig_155.242	evm.model.contig_155.242	FAT1_HUMAN	2.32025	2.82393	2.10484	3.65392	1.96745	3.22653	4.72049	8.80521	6.42009
evm.model.contig_155.217	evm.model.contig_155.217	DPM1_BOVIN	14.0587	11.0249	15.5084	21.912	14.0177	18.2784	17.0138	36.623	24.2632
evm.model.contig_155.216	evm.model.contig_155.216	NF60_DORPE	61.2543	49.8393	74.3449	73.5844	65.0901	63.4588	90.0755	133.818	151.14
evm.model.contig_155.206	evm.model.contig_155.206	NA	10.9821	15.754	8.70264	29.296	44.3222	26.3283	20.3158	51.7375	30.876
evm.model.contig_155.175	evm.model.contig_155.175	C1QT6_HUMAN	1.77174	0.655576	1.34987	3.86201	2.20383	1.92297	0.152766	0.254649	0.307002
evm.model.contig_155.174	evm.model.contig_155.174	NA	1.68875	0.500409	1.22669	2.84927	1.1649	0.904819	0	0	0
evm.model.contig_155.165	evm.model.contig_155.165	NA	27.4601	30.2108	35.606	25.4278	19.2048	20.0632	29.4958	43.2709	40.2175
evm.model.contig_155.12	evm.model.contig_155.12	NA	1464.37	1061.73	2761.5	745.296	1193.73	1226.46	275.339	257.047	196.161
evm.model.contig_1549.1	evm.model.contig_1549.1	NA	3.42949	6.43087	4.32226	3.79148	6.01316	3.21159	1.37542	1.42694	2.24106
evm.model.contig_1544.1	evm.model.contig_1544.1	ATS7_MOUSE	0.060788	0	0	0.08788	0.269425	0	5.06722	7.62419	0.427676
evm.model.contig_1528.3	evm.model.contig_1528.3	NA	15.7608	15.2163	14.1133	13.0688	33.0704	27.3963	26.5117	72.2053	26.8111
evm.model.contig_1528.1	evm.model.contig_1528.1	NA	0	0	0	0	0	0	11.0535	32.9259	4.95556
evm.model.contig_1510.23	evm.model.contig_1510.23	SYP2L_HUMAN	62.2566	61.1261	160.591	79.2415	85.081	91.5862	122.283	182.534	186.767
evm.model.contig_1504.3	evm.model.contig_1504.3	BICD1_MOUSE	7.14095	5.81193	10.8144	12.2036	10.082	9.17434	15.9944	14.0187	12.5467
evm.model.contig_15.16	evm.model.contig_15.16	COPIA_DROME	0.989194	0.640859	0.498156	1.38497	1.22116	2.1045	1.47228	2.39039	9.9737
evm.model.contig_15.11	evm.model.contig_15.11	FCP1_CAEEL	0.185785	0.229532	0.061948	0.198471	0.01721	0.064013	0	0	0
evm.model.contig_1476.29	evm.model.contig_1476.29	NA	7.84203	5.70798	8.24577	7.61194	7.02522	7.71582	8.26387	12.7045	15.0762
evm.model.contig_1470.2	evm.model.contig_1470.2	SPS2_MOUSE	0.48689	0.376921	0.69092	1.6012	0.699995	1.70923	0.141682	0.599462	0.18662
evm.model.contig_1460.2	evm.model.contig_1460.2	NA	0	0.017152	0	3.54904	4.79236	0	6.16964	11.3637	4.53513
evm.model.contig_1449.9	evm.model.contig_1449.9	UNC89_CAEEL	79.9069	73.8556	122.648	95.0411	69.7786	82.6894	151.336	127.326	219.521
evm.model.contig_1449.4	evm.model.contig_1449.4	NA	111.004	56.2585	72.0578	67.3902	57.0051	74.9363	7.43743	26.7772	37.5628
evm.model.contig_1437.2	evm.model.contig_1437.2	NA	0.748958	2.10066	0.862018	1.2494	0.064533	0.941411	0.012303	0.00383	0.042707
evm.model.contig_1412.6	evm.model.contig_1412.6	FABP1_DORPE	2.39194	135.71	186.812	1.97847	10.1932	0.854974	3.8249	194.075	175.233
evm.model.contig_1408.3	evm.model.contig_1408.3	NA	0.759988	0.859524	0.538635	0.654725	0.906516	1.13474	0.070954	0.10679	0.206508
evm.model.contig_1403.9	evm.model.contig_1403.9	MATN2_HUMAN	985.947	509.46	1064.3	931.93	610.522	551.192	240.952	336.475	273.751
evm.model.contig_1403.4	evm.model.contig_1403.4	PACRG_MOUSE	0.941675	8.12605	9.50726	1.06357	0.923094	0.477235	0.401302	33.1852	11.0171
evm.model.contig_1403.1	evm.model.contig_1403.1	GRDN_MOUSE	21.2654	15.6446	31.3097	30.3628	19.1411	14.156	6.94322	11.3977	8.83583
evm.model.contig_1397.1	evm.model.contig_1397.1	NA	0	0	0	0.403048	2.03361	0.213781	0	0	0
evm.model.contig_138.91	evm.model.contig_138.91	PCDH1_HUMAN	1.86024	0.450205	0.475118	0.828766	0.903135	0.513175	0.115099	0.130635	0.106121
evm.model.contig_138.74	evm.model.contig_138.74	NA	7.38854	4.47932	6.99396	10.5409	5.11747	6.02532	1.30754	3.77112	2.5972
evm.model.contig_138.61	evm.model.contig_138.61	NA	0.055583	0	0	0.271328	0	0	0.426173	1.9598	2.28839
evm.model.contig_138.6	evm.model.contig_138.6	NDUA7_BOVIN	135.376	127.089	141.705	146.232	160.153	163.294	291.206	186.104	216.495
evm.model.contig_138.52	evm.model.contig_138.52	NA	10.9247	12.9929	16.4181	19.1793	15.2067	13.3651	3.24427	7.60198	6.82555
evm.model.contig_138.38	evm.model.contig_138.38	GEM_MOUSE	11.3924	9.85817	8.40696	34.4905	31.9576	17.2558	16.4921	26.8604	29.4661
evm.model.contig_138.246	evm.model.contig_138.246	NA	3.00506	9.36017	14.1933	0.966162	2.35951	2.34028	2.01478	12.8016	27.1939
evm.model.contig_138.244	evm.model.contig_138.244	NA	1.89017	0.851109	0.450991	1.48486	1.48387	0.683371	1.05957	4.28391	6.33223
evm.model.contig_138.198	evm.model.contig_138.198	CAPS1_RAT	18.8885	17.8847	26.2412	41.5533	33.8751	22.6342	11.7115	13.7092	9.65329
evm.model.contig_138.19	evm.model.contig_138.19	LS14B_HUMAN	0.688199	0.600347	0.700322	0.60947	0.604018	0.810958	1.22149	3.42994	1.00112
evm.model.contig_138.178	evm.model.contig_138.178	NA	0.905486	2.17032	0.451392	2.09364	1.8869	0	0	0	0
evm.model.contig_138.177	evm.model.contig_138.177	NA	2.45459	3.64512	2.18529	3.04644	3.51204	0.29739	0	0.049723	0.395818
evm.model.contig_138.125	evm.model.contig_138.125	TSN11_RAT	46.9567	58.9163	51.6651	199.879	58.8477	55.3723	154.181	466.368	72.6259
evm.model.contig_1374.23	evm.model.contig_1374.23	NA	0.021076	0.085614	0	0	0.319056	0.270038	1.35966	1.66149	0.083713
evm.model.contig_1374.19	evm.model.contig_1374.19	HME2A_DANRE	2.58364	1.55432	1.34619	0.959816	1.96861	1.69214	2.73485	6.6459	2.26209
evm.model.contig_137.88	evm.model.contig_137.88	KLF1_HUMAN	0.805122	0.548947	0.239455	1.19014	1.88091	0.515001	9.36448	31.4014	2.26669
evm.model.contig_137.83	evm.model.contig_137.83	SHAN3_HUMAN	20.2899	18.1203	30.7649	25.5595	16.9011	23.2852	1.43776	3.87149	12.7839
evm.model.contig_137.78	evm.model.contig_137.78	NA	0.307492	0.31501	0.383721	0.227582	0.13343	0.163998	0.044472	0.107899	0.126355
evm.model.contig_137.75	evm.model.contig_137.75	OAZ1_HUMAN	176.665	114.617	203.237	183.197	173.611	153.46	360.373	320.863	198.348
evm.model.contig_137.42	evm.model.contig_137.42	PANK4_HUMAN	37.4659	21.2887	72.9251	39.8304	28.19	21.4396	10.0193	17.6379	5.7772
evm.model.contig_137.404	evm.model.contig_137.404	CLCN7_MOUSE	20.2965	15.3368	17.383	20.1699	15.5766	11.0045	3.63993	6.70492	8.34284
evm.model.contig_137.362	evm.model.contig_137.362	SLK_HUMAN	9.52025	11.482	11.6302	13.5217	9.27623	8.93177	31.8117	75.2313	8.32894
evm.model.contig_137.36	evm.model.contig_137.36	HXA5_AMBME	0.686448	0.543727	0.481292	0.209546	0.231276	0.293944	0.261475	0.603351	0.41254
evm.model.contig_137.354	evm.model.contig_137.354	NA	6.03289	5.90484	5.44061	3.20619	5.99174	4.19205	6.58572	7.96072	14.0266
evm.model.contig_137.35	evm.model.contig_137.35	NA	19.3857	13.8194	20.3857	10.6271	13.3275	12.8286	3.74441	7.07951	8.1696
evm.model.contig_137.347	evm.model.contig_137.347	NA	19.5401	17.0477	15.217	31.1961	44.5346	30.1224	21.7007	42.0258	33.2583
evm.model.contig_137.346	evm.model.contig_137.346	DHRS4_RABIT	0	18.5298	37.423	0.250362	0.972282	0.042106	0.346984	46.5591	36.2461
evm.model.contig_137.345	evm.model.contig_137.345	ACHE_MOUSE	0.266501	2.72393	10.0495	0.389042	0.298777	0.539763	0.559825	1.59014	0.99354
evm.model.contig_137.332	evm.model.contig_137.332	OAR_BOMMO	1.78611	1.02384	1.10485	0.799285	1.70042	0.616162	0.131536	0.453264	0.291873
evm.model.contig_137.323	evm.model.contig_137.323	T38B1_CAEEL	20.6311	18.3708	18.035	14.071	21.5601	15.5227	28.2743	24.1218	25.8065
evm.model.contig_137.305	evm.model.contig_137.305	NA	18.0279	20.1263	21.8538	16.8941	23.737	15.0221	82.2061	28.5478	27.4496
evm.model.contig_137.288	evm.model.contig_137.288	ANPRB_ANGJA	1.51855	1.42689	1.46962	1.47119	1.12127	1.32694	2.47081	6.59397	3.62812
evm.model.contig_137.287	evm.model.contig_137.287	NA	0.109335	0.236926	0.230434	0.110775	0.088093	0.1644	3.19456	9.65072	3.81407
evm.model.contig_137.272	evm.model.contig_137.272	NA	1.63436	1.6289	2.32826	1.86823	2.29177	2.26191	3.01618	5.97577	9.03568
evm.model.contig_137.268	evm.model.contig_137.268	NA	42.2951	30.3733	19.1202	60.672	71.7006	53.9253	11.6239	18.0869	14.6186
evm.model.contig_137.262	evm.model.contig_137.262	COA4_HUMAN	25.9732	42.2016	55.7751	26.9881	31.5909	27.2533	28.6806	57.1549	51.3166
evm.model.contig_137.254	evm.model.contig_137.254	NA	1.26517	2.35717	1.27324	0.953034	0.733956	0.638366	1.27832	1.55765	3.09697
evm.model.contig_137.224	evm.model.contig_137.224	NA	0	0	0	379.821	260.162	117.281	0.125225	0.233983	0.04875
evm.model.contig_137.223	evm.model.contig_137.223	NA	0	0.071793	0	31.9125	47.4315	64.965	1.34411	27.8783	59.2256
evm.model.contig_137.210	evm.model.contig_137.210	NA	11.1148	1.01865	8.24284	1230.77	101.7	5.11991	9.17406	3.6524	1.49613
evm.model.contig_137.208	evm.model.contig_137.208	STK25_MOUSE	25.8457	16.7109	23.4059	16.7213	17.8031	18.457	5.49815	11.4904	8.06035
evm.model.contig_137.183	evm.model.contig_137.183	XYLK_DANRE	11.6581	8.24483	10.2062	11.7638	7.45257	9.52796	38.9589	124.655	10.6797
evm.model.contig_137.174	evm.model.contig_137.174	NA	16.3256	14.9834	18.7611	13.3953	13.8708	15.3229	27.4591	41.9366	14.5775
evm.model.contig_137.172	evm.model.contig_137.172	SL9A2_RAT	32.4065	25.7819	18.4531	19.8359	15.5247	10.0225	3.94302	7.785	8.61863
evm.model.contig_137.15	evm.model.contig_137.15	NA	13.5382	10.8106	9.44456	17.7511	14.2269	12.2636	1.92641	5.99443	7.88479
evm.model.contig_137.148	evm.model.contig_137.148	INT6_MOUSE	26.4696	25.4291	18.9747	49.6897	40.6882	35.2509	13.5817	16.5823	15.1307
evm.model.contig_137.146	evm.model.contig_137.146	NA	5.77936	4.51604	5.62815	11.1132	6.04195	5.23563	1.12497	3.7635	1.8884
evm.model.contig_137.145	evm.model.contig_137.145	NA	9.67772	6.29138	8.57027	16.0397	9.36657	7.85669	2.02207	6.18317	3.03182
evm.model.contig_137.112	evm.model.contig_137.112	RABEK_XENLA	1.4363	1.66077	0.64476	2.351	1.96236	1.76217	3.00152	2.16049	3.17124
evm.model.contig_1369.2	evm.model.contig_1369.2	NA	2.14651	3.42014	2.55951	3.4873	2.22045	2.28438	0.366974	0.95404	1.22284
evm.model.contig_134.8	evm.model.contig_134.8	SORL_MOUSE	0.270487	0.498921	0	0.394127	0.254623	0.389214	0	0	0
evm.model.contig_1319.42	evm.model.contig_1319.42	NA	59.6975	71.4128	74.5102	60.9045	63.1157	59.559	85.0658	119.841	177.981
evm.model.contig_1319.41	evm.model.contig_1319.41	NA	3.4833	1.37118	2.41173	2.05816	1.9218	2.41703	0.641241	1.09353	0.98978
evm.model.contig_1319.29	evm.model.contig_1319.29	NRG_DROME	0.159794	0.339747	0.245407	0.471417	0.440249	0.557621	0.253152	1.31912	2.47305
evm.model.contig_131.6	evm.model.contig_131.6	NA	188.135	273.029	328.408	156.082	149.185	60.5539	47.5926	62.58	76.27
evm.model.contig_1309.2	evm.model.contig_1309.2	S5A3B_DANRE	4.1958	7.96009	17.5639	3.62291	1.84195	4.31354	0.422107	0	0.032502
evm.model.contig_1308.2	evm.model.contig_1308.2	BTBD9_HUMAN	0.668501	0.388971	1.02477	0.834983	0.952523	0.468167	0	0	0.119423
evm.model.contig_1308.1	evm.model.contig_1308.1	NA	2.33399	0	0.646602	2.58075	4.69524	0	0	0	0
evm.model.contig_1303.16	evm.model.contig_1303.16	NA	0.380871	0.466503	0.72567	1.78746	1.17484	2.01739	0.132325	0.178088	0.430014
evm.model.contig_1303.15	evm.model.contig_1303.15	NA	1.51918	1.51891	1.65047	5.45278	2.44375	1.11841	0.512334	0.611869	0.617761
evm.model.contig_1302.14	evm.model.contig_1302.14	ARHG2_MOUSE	4.62736	3.59538	5.06158	4.88661	3.97088	4.62591	13.2822	34.8746	3.68167
evm.model.contig_13.35	evm.model.contig_13.35	NA	2.53233	0	1.67233	0	2.13985	1.82216	0.005965	0	0
evm.model.contig_13.3	evm.model.contig_13.3	PTPRB_MOUSE	8.36199	17.8814	8.89663	10.8375	8.71985	13.743	36.3089	111.233	5.58463
evm.model.contig_13.28	evm.model.contig_13.28	NA	15.9039	10.3431	12.245	12.9211	12.799	14.09	2.2775	6.5628	7.93821
evm.model.contig_13.16	evm.model.contig_13.16	NA	33.454	15.7813	20.8844	32.8086	26.3872	22.5843	4.7242	12.6932	6.34095
evm.model.contig_1295.1	evm.model.contig_1295.1	NA	0.079733	0	0	0	0	0	7.16987	1.05663	9.39854
evm.model.contig_127.11	evm.model.contig_127.11	KCNAS_DROME	2.87327	3.85987	6.58922	3.0796	3.35978	2.31469	4.77586	12.8788	4.94104
evm.model.contig_125.35	evm.model.contig_125.35	WGE_DROME	10.6451	6.76787	13.2267	10.4019	7.82899	9.072	2.24295	5.98396	3.48533
evm.model.contig_125.33	evm.model.contig_125.33	NA	5.73331	3.37864	6.3117	5.66178	4.16677	4.5211	1.10762	3.23944	1.9078
evm.model.contig_125.32	evm.model.contig_125.32	NA	4.88224	4.19295	6.24801	5.63644	4.51438	5.33432	1.19383	2.86697	2.35043
evm.model.contig_125.24	evm.model.contig_125.24	NOC_DROME	15.1429	11.8272	14.2087	10.9614	12.4334	10.875	4.31027	4.16183	4.60776
evm.model.contig_1233.1	evm.model.contig_1233.1	NRT2_CHICK	0	0.02766	0	4.80854	5.80891	6.07194	0	0.262672	8.51089
evm.model.contig_122.3	evm.model.contig_122.3	NA	0.367311	1.8908	0.126038	0.906571	0.957514	1.05322	0	0	0
evm.model.contig_122.1	evm.model.contig_122.1	NA	0.405631	0.292473	0.181165	0.713021	0.17111	0.485951	0	0	0
evm.model.contig_1216.3	evm.model.contig_1216.3	TRIM2_RAT	2.59101	3.15801	1.26353	9.66613	1.63763	2.08821	8.01652	25.9066	5.21295
evm.model.contig_1210.5	evm.model.contig_1210.5	NA	0.547464	0.479255	0.240845	0.318946	0.198529	0.263257	2.19724	6.27697	0.596165
evm.model.contig_1210.4	evm.model.contig_1210.4	NRX3A_RAT	0.419069	0.521584	0.246052	0.437824	0.108144	0.276342	1.58219	3.90061	0.360719
evm.model.contig_1210.16	evm.model.contig_1210.16	NA	6.51059	9.21699	5.24188	6.89745	4.30388	6.27114	90.3486	258.359	8.37557
evm.model.contig_1203.1	evm.model.contig_1203.1	NA	0.320918	0.085546	0	10.8891	6.25245	5.64318	6.96408	74.0087	28.1216
evm.model.contig_120.235	evm.model.contig_120.235	NA	31.2712	33.8185	27.1983	53.4867	50.3813	38.3939	8.58092	23.3438	23.4406
evm.model.contig_120.222	evm.model.contig_120.222	NA	0.62765	7.57373	11.1073	0.322702	11.74	8.07191	0.204616	0.230585	0.162706
evm.model.contig_120.205	evm.model.contig_120.205	TMPS3_MOUSE	0.057449	0.047366	0	0.07826	0.053696	0.229819	0.367747	0.643366	0.525094
evm.model.contig_120.183	evm.model.contig_120.183	NA	2.62416	2.50153	4.22497	9.90604	9.53101	9.29976	2.19951	6.22004	5.29201
evm.model.contig_120.182	evm.model.contig_120.182	NA	0.892387	0.559559	0.860667	2.6691	2.52709	2.17958	0.465728	1.42281	1.27429
evm.model.contig_120.176	evm.model.contig_120.176	PCD10_HUMAN	0.771862	1.13104	1.00078	0.735535	0.568727	0.768213	0.847779	0.960013	1.64733
evm.model.contig_120.174	evm.model.contig_120.174	GON4L_HUMAN	4.09211	3.51553	3.53148	4.37927	3.60613	3.34607	0.786423	2.16356	1.54025
evm.model.contig_120.166	evm.model.contig_120.166	MTSS1_HUMAN	0.369253	0.296169	0.379777	0.418823	0.675712	0.627762	0.503367	1.04146	1.08381
evm.model.contig_120.123	evm.model.contig_120.123	NA	45.2152	60.4746	18.1754	16.405	31.3425	25.147	9.93854	16.5214	8.11906
evm.model.contig_120.109	evm.model.contig_120.109	FBLN3_RAT	0.740927	0.660409	0.512128	1.05033	1.40937	1.04158	0.679046	1.7655	1.49386
evm.model.contig_12.3	evm.model.contig_12.3	TTI1_MOUSE	17.6172	22.0393	27.279	21.2335	11.6106	23.7725	3.31626	10.6278	8.39916
evm.model.contig_12.2	evm.model.contig_12.2	NA	12.4202	14.2787	12.0669	12.9685	7.16555	11.9192	2.11779	6.86226	5.57732
evm.model.contig_12.1	evm.model.contig_12.1	MAOX_RAT	1.66382	1.83624	1.18904	1.90987	1.9537	1.9359	1.95682	2.82975	4.22355
evm.model.contig_1190.4	evm.model.contig_1190.4	GNAO_LYMST	14.4631	16.2745	12.6448	24.1908	31.743	22.3086	24.3821	37.7396	34.4468
evm.model.contig_1190.2	evm.model.contig_1190.2	GNAO_MIZYE	14.0774	19.3143	11.1239	24.7065	33.2411	19.5815	29.0028	37.3581	37.6471
evm.model.contig_1187.2	evm.model.contig_1187.2	NA	6.40452	8.40183	0.869139	10.1216	9.26028	9.89248	1.1054	1.72138	1.68207
evm.model.contig_1183.78	evm.model.contig_1183.78	NA	0.429583	0	0.114846	0.22116	0.854861	0.459399	1.31521	1.82135	1.31124
evm.model.contig_1183.107	evm.model.contig_1183.107	CSTN1_HUMAN	76.7798	67.1667	51.4894	49.1275	57.4879	73.122	13.4881	31.8124	40.7325
evm.model.contig_1183.105	evm.model.contig_1183.105	NA	54.0141	44.9964	38.7258	32.694	41.9346	54.9044	8.31446	21.6145	25.3677
evm.model.contig_1183.103	evm.model.contig_1183.103	NA	446.453	399.233	379.527	398.569	433.477	406.553	753.206	543.883	621.576
evm.model.contig_1183.102	evm.model.contig_1183.102	PIEZ1_HUMAN	24.7581	22.6843	22.167	34.9034	22.8274	20.9718	4.4767	11.4328	14.12
evm.model.contig_118.81	evm.model.contig_118.81	SC5A9_DANRE	25.7072	37.6811	30.4558	15.1576	25.3654	23.5448	3.39078	7.28868	13.9106
evm.model.contig_118.79	evm.model.contig_118.79	NA	0.637675	0.868936	0.526849	0.801432	1.4761	2.16165	0.18582	0.323288	0.624399
evm.model.contig_118.65	evm.model.contig_118.65	EXOG_DANRE	8.66358	5.29102	7.92054	7.90038	9.19702	15.0827	14.5617	12.7712	39.8682
evm.model.contig_118.38	evm.model.contig_118.38	PPA6_BOVIN	8.40303	7.95936	9.92333	10.9664	10.4584	8.22631	11.7635	26.0827	19.0288
evm.model.contig_118.34	evm.model.contig_118.34	DRC9_MACFA	0.479274	0.553365	0.979169	0.188529	0.677762	0.583282	0.946588	2.79787	0.953868
evm.model.contig_118.1	evm.model.contig_118.1	KGP1_HUMAN	29.0849	22.1458	39.864	21.8924	20.7084	17.41	4.73042	10.9568	9.11448
evm.model.contig_1176.20	evm.model.contig_1176.20	CYC_SARPE	119.467	122.687	137.387	126.646	136.682	120.697	219.32	185.113	187.758
evm.model.contig_1173.4	evm.model.contig_1173.4	NA	11.5811	11.0869	8.69899	10.7041	11.137	12.473	2.22572	6.21999	4.73887
evm.model.contig_1173.10	evm.model.contig_1173.10	ARF6_DROME	0.074257	0.083024	0.214695	1.25834	0	0.375071	1.12112	3.89267	0.435432
evm.model.contig_1168.12	evm.model.contig_1168.12	NA	4.04625	4.5048	4.54393	2.81661	4.68611	4.54056	1.04246	2.58004	1.89375
evm.model.contig_1163.12	evm.model.contig_1163.12	CATL_DROME	19.7463	2.6428	1.24114	29.9798	34.902	19.6322	63.586	29.596	33.6996
evm.model.contig_1161.9	evm.model.contig_1161.9	NA	2.1316	2.01348	1.21314	2.52987	2.39021	2.17881	0.373928	1.03683	1.1851
evm.model.contig_1161.18	evm.model.contig_1161.18	NA	0	0	0.135648	0.171108	0.987768	4.77857	2.98044	2.38902	3.97746
evm.model.contig_1156.8	evm.model.contig_1156.8	S39A7_HUMAN	30.2037	31.9346	31.35	36.8191	39.9452	40.7607	36.6509	93.8733	40.0865
evm.model.contig_1156.61	evm.model.contig_1156.61	VWA3A_HUMAN	2.09155	2.42253	1.91595	1.27037	2.13856	1.88393	2.75876	2.26755	4.33615
evm.model.contig_1156.56	evm.model.contig_1156.56	MAGI3_RAT	3.83855	3.19459	2.63135	8.12542	8.85626	6.93158	4.3963	11.81	5.62851
evm.model.contig_1156.54	evm.model.contig_1156.54	IRX4_MOUSE	6.43114	3.20075	1.77066	5.38809	4.67756	3.1199	0.196322	0.256611	1.10304
evm.model.contig_1156.30	evm.model.contig_1156.30	LUCI_AQULA	0.151863	11.5172	9.21831	0.220945	0.217742	0.111503	0.31434	7.15898	0.098053
evm.model.contig_1156.24	evm.model.contig_1156.24	NRBF2_HUMAN	74.2981	44.3287	56.1613	49.4844	50.6085	58.3645	90.3326	77.738	76.9009
evm.model.contig_1156.20	evm.model.contig_1156.20	F16P1_RABIT	207.919	159.394	171.381	189.121	181.597	179.067	316.385	333.769	216.483
evm.model.contig_1156.2	evm.model.contig_1156.2	AGRG6_DANRE	0.011568	5.0584	5.25748	0.0425	0	0.075185	0.017381	3.1579	2.70722
evm.model.contig_1156.109	evm.model.contig_1156.109	DHB14_BOVIN	4.99367	8.4589	10.8162	6.66822	10.6236	10.2622	126.33	15.5758	27.1617
evm.model.contig_1156.107	evm.model.contig_1156.107	SNAI2_BOVIN	0.915336	0.970866	1.55916	1.16319	1.19689	0.931881	1.28988	2.61293	2.49339
evm.model.contig_1150.44	evm.model.contig_1150.44	NA	9.04822	4.74104	5.41732	7.96036	9.71059	3.45385	0.709584	1.51928	3.2574
evm.model.contig_1150.2	evm.model.contig_1150.2	MRC1_HUMAN	2.36988	10.4227	7.86547	15.0277	4.64474	5.67891	15.6533	43.46	16.8473
evm.model.contig_1150.14	evm.model.contig_1150.14	NA	1.0155	1.49713	1.8773	6.16178	1.75993	1.23465	72.6917	252.837	1.20859
evm.model.contig_1150.10	evm.model.contig_1150.10	NA	0.139873	3.0272	0.795565	24.3145	1.71573	1.70193	12.0902	34.895	2.1893
evm.model.contig_115.2	evm.model.contig_115.2	TTI1_HUMAN	10.7622	11.9039	14.7009	11.2888	7.77921	11.8008	1.73348	5.83406	5.46252
evm.model.contig_1126.18	evm.model.contig_1126.18	MSPD1_MOUSE	9.31516	11.4973	4.47671	16.4354	33.2979	19.5794	18.727	42.4489	28.421
evm.model.contig_1126.1	evm.model.contig_1126.1	ACOX1_RAT	1.09497	26.1786	32.0401	3.68087	4.30006	1.8811	0.383635	53.1123	78.3439
evm.model.contig_1124.5	evm.model.contig_1124.5	ACT1_LUMTE	563.447	526.181	240.023	327.533	540.995	623.771	876.941	913.899	1419.45
evm.model.contig_1124.4	evm.model.contig_1124.4	ACTB_RABIT	510.4	515.766	217.598	332.026	532.638	478.663	1118.6	911.679	1631.14
evm.model.contig_112.74	evm.model.contig_112.74	DDC_RAT	12.1065	10.7069	10.8693	15.2968	16.3376	34.2915	57.986	23.0753	17.0226
evm.model.contig_112.32	evm.model.contig_112.32	YY42_CAEEL	4.41649	2.69172	4.01802	0.795902	0.789959	0.50768	2.03117	5.08737	0.576484
evm.model.contig_112.151	evm.model.contig_112.151	BRI3_BOVIN	0.246215	29.0411	36.943	0.285036	2.60007	0.432633	0.323038	55.5781	37.3471
evm.model.contig_112.143	evm.model.contig_112.143	KCNH6_RAT	2.26861	2.18715	4.42891	2.25572	1.95972	1.95665	0.770053	1.28672	1.07642
evm.model.contig_112.139	evm.model.contig_112.139	NEURM_HIRME	1478.63	2200.66	125.676	1490.44	1471.54	2604.94	242.457	91.4477	113.929
evm.model.contig_112.138	evm.model.contig_112.138	NEURM_HIRME	1305.39	1534.5	655.5	807.513	311.356	1035.26	101.757	71.0028	376.309
evm.model.contig_112.136	evm.model.contig_112.136	KGUA_MOUSE	92.3673	16.9975	147.407	47.1112	102.64	25.4472	241.035	349.126	297.246
evm.model.contig_112.135	evm.model.contig_112.135	S2611_MOUSE	11.1461	5.34048	11.2634	2.78986	2.48074	3.64743	6.325	4.02472	3.51037
evm.model.contig_112.10	evm.model.contig_112.10	ZCH24_MOUSE	9.32648	9.1133	7.96698	6.14039	7.85267	7.77092	11.1742	10.4821	15.6448
evm.model.contig_1115.1	evm.model.contig_1115.1	PC11Y_HUMAN	0.149149	0.034928	0.069887	0.142771	0.128625	0.323254	0.529686	0.396385	0.156867
evm.model.contig_1111.2	evm.model.contig_1111.2	KGP1_HUMAN	8.45863	5.67871	10.0601	6.34025	5.95128	5.5957	1.38237	1.92679	2.20332
evm.model.contig_1111.1	evm.model.contig_1111.1	KGP1_HUMAN	43.9335	36.2884	61.1148	38.1272	30.8662	26.4116	9.36391	23.5899	24.1948
evm.model.contig_1110.36	evm.model.contig_1110.36	NA	0.372773	0.364965	0.297333	0.739128	0.340312	0.5166	1.58737	1.30734	0.85176
evm.model.contig_1110.32	evm.model.contig_1110.32	AGRL3_HUMAN	5.44434	5.88278	3.13356	8.6192	7.60239	3.79844	4.16005	17.7507	16.0013
evm.model.contig_1110.25	evm.model.contig_1110.25	STK25_MOUSE	13.8813	12.5032	13.849	16.8758	13.2691	17.3778	71.9863	207.77	16.3045
evm.model.contig_1110.1	evm.model.contig_1110.1	MIG17_CAEEL	0.061503	0.027245	0.183674	7.06862	8.49248	1.70163	0.175253	11.6267	9.98605
evm.model.contig_1109.24	evm.model.contig_1109.24	SSR4_RAT	0.986992	0.7668	0.15156	0.749283	0.687558	0.540543	7.28286	5.52983	0.673533
evm.model.contig_1109.10	evm.model.contig_1109.10	CBPA2_MOUSE	0.489903	527.722	568.96	0.802043	21.7896	0.487928	0.909443	844.967	408.711
evm.model.contig_11.9	evm.model.contig_11.9	NA	0	0	0	0.396471	3.69458	0	2.30812	0	1.26605
evm.model.contig_11.47	evm.model.contig_11.47	NA	0.740338	1.18108	1.55491	24.2914	28.1669	38.4453	29.5878	37.444	0.237019
evm.model.contig_11.32	evm.model.contig_11.32	KCNJ6_RAT	5.98953	6.52713	5.12225	5.2135	5.59021	4.91035	1.18318	2.72267	2.33917
evm.model.contig_11.29	evm.model.contig_11.29	ATOX1_CANLF	37.6606	26.4429	21.1282	23.8001	30.2162	42.0218	63.7866	49.9859	50.4998
evm.model.contig_1091.4	evm.model.contig_1091.4	NA	16.0257	16.9105	21.7843	32.7703	16.2346	11.8915	23.6418	82.8955	31.7223
evm.model.contig_1091.20	evm.model.contig_1091.20	MAOX_RAT	19.5605	13.8167	13.1583	16.7417	9.7604	8.24905	10.7335	22.0308	31.4518
evm.model.contig_1091.18	evm.model.contig_1091.18	NA	5.32527	2.69524	1.56015	5.7266	5.1285	5.04899	0.65528	1.64808	1.14158
evm.model.contig_1091.10	evm.model.contig_1091.10	CATL1_CHLAE	0	0	0	5.1286	0.166444	3.41052	0.041295	0.138225	0.193678
evm.model.contig_1087.1	evm.model.contig_1087.1	NA	0	0	0	60.2769	45.7272	42.0336	0	19.4937	31.8695
evm.model.contig_1082.2	evm.model.contig_1082.2	NA	89.7862	68.8745	86.6792	66.4676	81.9579	83.1629	166.775	109.837	110.783
evm.model.contig_1080.9	evm.model.contig_1080.9	NA	0	0	0.08901	58.3845	25.24	102.915	0.098793	17.0779	19.682
evm.model.contig_1080.4	evm.model.contig_1080.4	NA	0.091641	0	0.171161	21.6242	14.0874	48.867	0.70293	28.7698	18.7083
evm.model.contig_1080.3	evm.model.contig_1080.3	NA	0	0.007913	0.020644	12.4421	3.44382	14.7492	0.130238	3.45331	4.06278
evm.model.contig_1080.1	evm.model.contig_1080.1	NA	0	0	0	68.7954	34.4578	81.1761	0.279084	16.1754	23.932
evm.model.contig_108.73	evm.model.contig_108.73	SPT5H_DANRE	113.757	187.011	182.993	51.1579	127.865	227.628	22.0738	66.8041	39.0364
evm.model.contig_108.66	evm.model.contig_108.66	DYR1A_XENTR	0.098179	0.243189	0	215.107	88.6647	344.688	2.96073	90.4079	41.262
evm.model.contig_108.65	evm.model.contig_108.65	NA	0	0	0	19.5656	9.76983	20.4955	0.060516	3.00141	6.19435
evm.model.contig_108.6	evm.model.contig_108.6	ESPN_HUMAN	14.9857	14.2824	18.1948	9.81397	13.7215	14.2899	1.94141	6.9498	7.34002
evm.model.contig_108.58	evm.model.contig_108.58	NA	1.00424	0.2834	0.29194	170.438	119.361	300.85	7.1418	117.664	61.2784
evm.model.contig_108.57	evm.model.contig_108.57	TRI45_HUMAN	12.8981	11.9246	11.6017	36.2792	14.4142	15.1894	3.01734	8.61521	5.18212
evm.model.contig_108.30	evm.model.contig_108.30	NA	9.42767	16.3188	11.5103	6.49476	22.0721	18.4808	0.579728	2.19942	5.85348
evm.model.contig_108.2	evm.model.contig_108.2	NA	14.9485	19.6048	35.8015	5.97006	8.15793	8.43392	4.4123	11.0893	11.532
evm.model.contig_1078.7	evm.model.contig_1078.7	RISC_MOUSE	0.037429	81.1318	102.221	0.050255	3.10945	0.005313	0.175308	138.856	49.3341
evm.model.contig_1078.2	evm.model.contig_1078.2	TM164_BOVIN	27.9015	29.1419	13.9585	36.8127	28.8256	26.1464	36.8449	118.787	35.4473
evm.model.contig_1078.19	evm.model.contig_1078.19	SSF1_PONAB	6.36632	3.23224	1.91145	4.78198	1.35329	1.59508	8.09794	10.4734	6.46267
evm.model.contig_1078.11	evm.model.contig_1078.11	HIL_DROME	48.7418	38.4334	34.5804	42.2007	43.9677	56.9245	71.9798	228.525	39.4643
evm.model.contig_107.1	evm.model.contig_107.1	NA	0	0	0	0	0	0	25.2207	373.07	326.591
evm.model.contig_1063.8	evm.model.contig_1063.8	CUL2_MOUSE	0.101266	0.044767	0	0.021899	0.048103	0.019998	0.496162	0.573094	0.127578
evm.model.contig_1063.78	evm.model.contig_1063.78	NA	1.07313	0.644979	0.575228	0.572884	0.659965	0.698755	2.73239	5.8205	2.1735
evm.model.contig_1063.74	evm.model.contig_1063.74	HEAT1_MACFA	1.2232	0	0	0	0	0	0	3.2956	3.49295
evm.model.contig_1063.72	evm.model.contig_1063.72	PHKG2_BOVIN	0	0.050449	0	9.06142	0	0	8.58249	10.2398	42.9677
evm.model.contig_1063.51	evm.model.contig_1063.51	KCNK9_HUMAN	1.14677	0.874545	1.37602	0.957835	1.19837	0.960156	0.400637	0.515094	0.375363
evm.model.contig_1063.44	evm.model.contig_1063.44	NA	1.76201	0.727083	0.29906	2.79072	4.37925	1.66937	0.246399	0.54442	0.416693
evm.model.contig_1063.33	evm.model.contig_1063.33	NA	10.0008	8.18313	2.30508	3.94619	7.8915	3.38574	0.558892	0.496023	1.90925
evm.model.contig_1063.32	evm.model.contig_1063.32	NA	1.23503	0.244941	0.436482	3.3236	1.84414	1.75251	0.240463	0.740185	0.416344
evm.model.contig_1063.24	evm.model.contig_1063.24	NA	38.0112	17.6614	17.1994	15.6349	27.077	47.3114	4.41359	12.116	8.90433
evm.model.contig_1063.22	evm.model.contig_1063.22	CUL2_MOUSE	1.19113	1.75891	0.314265	2.77487	3.69694	6.4915	0.302804	0.439396	1.16871
evm.model.contig_1063.110	evm.model.contig_1063.110	NA	4.16209	2.37723	3.08809	2.82357	3.68592	3.18132	0.537089	1.32594	0.406063
evm.model.contig_1063.104	evm.model.contig_1063.104	NA	2.27967	3.25096	5.06346	2.90636	2.06833	2.95123	3.11683	8.64106	4.2316
evm.model.contig_1063.101	evm.model.contig_1063.101	NA	1.71896	2.98796	2.52726	1.02564	1.97502	2.11234	1.93527	6.69183	9.31545
evm.model.contig_1060.87	evm.model.contig_1060.87	NA	10.8823	6.94139	8.11543	10.551	8.31947	8.86069	1.89359	4.78307	3.28271
evm.model.contig_1060.68	evm.model.contig_1060.68	DHGL_DROPS	0.463403	1.00582	1.09814	2.13312	2.25568	2.79166	1.03173	3.3938	1.78243
evm.model.contig_1060.61	evm.model.contig_1060.61	NTF2_XENLA	0.937863	1.44233	0.627099	0.262689	0.523177	0.168448	2.51646	0.841928	3.3447
evm.model.contig_1060.34	evm.model.contig_1060.34	WN10B_HUMAN	3.16622	1.30883	0.547352	2.72413	1.21341	15.6546	0.23803	0.442413	1.29738
evm.model.contig_1060.3	evm.model.contig_1060.3	SC5AC_MOUSE	40.5014	29.2952	49.0364	12.8884	16.1848	16.2357	5.592	7.91648	12.7766
evm.model.contig_1060.26	evm.model.contig_1060.26	ARNT_DROME	11.7512	9.44868	15.5297	11.7727	10.7769	10.4367	15.2707	54.921	12.223
evm.model.contig_1060.232	evm.model.contig_1060.232	NA	37.8711	30.3125	27.7546	22.0264	22.4747	15.7694	8.61355	9.87279	15.0847
evm.model.contig_1060.21	evm.model.contig_1060.21	NA	6.02608	3.65103	3.49096	4.13415	4.04957	2.74284	8.03711	6.64633	6.93807
evm.model.contig_1060.199	evm.model.contig_1060.199	NSDHL_MOUSE	9.10515	11.0579	8.60601	25.5595	21.2546	16.9893	31.8554	23.4704	16.1279
evm.model.contig_1060.192	evm.model.contig_1060.192	XDH_CHICK	33.4834	18.5784	50.492	8.02904	9.762	10.2165	7.24643	8.2241	4.38435
evm.model.contig_1060.187	evm.model.contig_1060.187	DUS26_BOVIN	6.93513	8.54192	6.05756	7.24193	6.43447	7.95537	9.07656	19.1166	16.8323
evm.model.contig_1060.186	evm.model.contig_1060.186	PP1B_XENLA	34.0077	32.6597	34.4374	39.4002	43.4328	36.7216	74.7841	125.154	37.445
evm.model.contig_1060.182	evm.model.contig_1060.182	PLXA4_DANRE	19.6218	16.2283	12.3272	23.5465	18.216	15.4068	4.27148	7.20148	10.4424
evm.model.contig_1060.144	evm.model.contig_1060.144	NA	17.534	13.1691	13.2299	18.0506	15.7068	15.4996	30.5417	75.829	17.4939
evm.model.contig_1060.136	evm.model.contig_1060.136	NA	15.6093	10.7712	19.3486	13.0654	12.255	15.7469	28.4597	24.3528	18.6616
evm.model.contig_1060.108	evm.model.contig_1060.108	CO6A6_HUMAN	14.5834	9.65955	12.089	8.95755	13.0743	11.7313	23.3315	17.7715	15.1997
evm.model.contig_1060.1	evm.model.contig_1060.1	SC5AC_DANRE	0.158607	0.061513	0	2.19878	1.48103	2.20094	0.039484	1.16	3.00747
evm.model.contig_106.42	evm.model.contig_106.42	GATM_RAT	8.43566	14.055	33.6935	2.92702	6.05178	3.64438	2.24877	4.23506	7.10503
evm.model.contig_106.31	evm.model.contig_106.31	NA	0	0	0	0	0	0	0.940287	3.32158	4.21527
evm.model.contig_1055.4	evm.model.contig_1055.4	GSK3A_MOUSE	18.0382	16.5632	19.919	12.7333	13.6142	15.1245	3.01042	8.85893	8.35243
evm.model.contig_1055.35	evm.model.contig_1055.35	EGR1B_XENLA	0.155566	0.332861	0.459799	6.019	0.861772	1.00414	0.851474	1.25879	0.590959
evm.model.contig_1041.70	evm.model.contig_1041.70	ADT1_ANOGA	124.665	117.109	171.851	164.381	139.257	133.749	322.938	273.639	202.022
evm.model.contig_1041.69	evm.model.contig_1041.69	CEPU1_CHICK	1.77864	0.861467	0.553479	1.2635	2.66859	2.38797	2.7747	4.93468	4.05801
evm.model.contig_1041.57	evm.model.contig_1041.57	NA	13.6044	12.3774	11.2524	11.2939	11.3766	10.3027	28.3847	43.7671	10.6779
evm.model.contig_1041.52	evm.model.contig_1041.52	NA	0.150117	15.2264	89.4666	0.256556	2.68901	0.120178	0.251233	344.571	96.0911
evm.model.contig_1041.32	evm.model.contig_1041.32	PDIA1_CHICK	68.7588	60.493	75.7424	61.2119	54.1804	69.1643	294.73	857.201	102.034
evm.model.contig_1041.11	evm.model.contig_1041.11	PCDH9_HUMAN	2.2562	1.72181	1.88715	1.22158	1.52059	1.40504	1.48403	3.20321	2.79599
evm.model.contig_1036.7	evm.model.contig_1036.7	GLB_TUBTU	8278.82	7367.3	9715.29	6358.87	7509.19	5495.31	3303.56	4273.42	2689.99
evm.model.contig_1036.30	evm.model.contig_1036.30	NA	0	0	0	2.03444	0.342437	0.771196	0.035641	1.68106	0.217356
evm.model.contig_1036.29	evm.model.contig_1036.29	NA	0	0	0	4.413	2.40512	2.69157	0	1.68234	1.38963
evm.model.contig_1036.28	evm.model.contig_1036.28	NA	0	0	0	3.97073	1.31661	0.361538	0	0.610872	1.43795
evm.model.contig_1036.15	evm.model.contig_1036.15	ANTA_HYDVU	9.78412	10.0936	7.50782	18.0055	50.3185	27.3529	15.4323	50.1837	11.8758
evm.model.contig_1020.71	evm.model.contig_1020.71	DAD1_PIG	61.5378	56.8636	56.034	78.6963	75.816	78.0939	69.9155	171.78	81.2129
evm.model.contig_1020.32	evm.model.contig_1020.32	TRIB2_PONAB	105.846	101.322	128.222	139.678	124.579	113.708	258.557	176.989	167.35
evm.model.contig_102.3	evm.model.contig_102.3	NA	2.20175	1.70934	5.91245	0.425291	7.81636	6.24128	0	0	0
evm.model.contig_102.2	evm.model.contig_102.2	TATD3_BOVIN	124.654	170.006	72.7958	56.9133	83.7044	98.5952	30.641	60.6458	43.305
evm.model.contig_1019.7	evm.model.contig_1019.7	IDHP_MOUSE	67.7384	61.5003	73.9946	67.9564	78.4264	70.6235	88.4943	188.662	106.987
evm.model.contig_1014.1	evm.model.contig_1014.1	VM3HA_PROFL	0.261442	4.93564	0.642127	0.745996	0.363194	1.06045	0.625207	52.2378	27.2057
evm.model.contig_10.93	evm.model.contig_10.93	NA	1.04999	0.802249	0.950197	1.18564	1.86871	1.34956	5.74991	14.4594	0.703147
evm.model.contig_10.92	evm.model.contig_10.92	NA	0.560724	0.298558	0.545011	0.322031	0.276898	0.192015	0.622575	1.41064	0.421324
evm.model.contig_10.86	evm.model.contig_10.86	SEM5B_MOUSE	7.29214	6.83311	3.70119	7.22519	8.74194	9.83845	2.39867	2.06451	3.40248
evm.model.contig_10.598	evm.model.contig_10.598	CARM1_DANRE	3.81218	5.28235	4.41623	4.16063	3.65479	3.61669	0.81201	2.66016	0.814901
evm.model.contig_10.584	evm.model.contig_10.584	KL40B_DANRE	2.96375	1.98319	2.26939	3.53573	3.45116	3.38557	0.654918	0.99564	1.75206
evm.model.contig_10.58	evm.model.contig_10.58	BAHD1_MOUSE	3.63305	3.157	4.08359	4.91228	3.23116	3.55195	0.748863	2.3741	1.55921
evm.model.contig_10.577	evm.model.contig_10.577	NA	20.2636	0.233659	0.272406	0.346713	26.3795	11.2577	0.04315	0.228157	0.227733
evm.model.contig_10.575	evm.model.contig_10.575	NA	2.43764	2.20973	2.42226	1.30761	33.4452	42.4174	3.28031	20.562	32.3254
evm.model.contig_10.569	evm.model.contig_10.569	ZFAT_HUMAN	3.3064	2.74069	3.47463	3.09738	3.32769	2.48832	3.45996	12.88	4.85347
evm.model.contig_10.568	evm.model.contig_10.568	NA	44.1415	38.6938	81.9265	53.8362	60.2103	66.2707	65.086	123.444	147.288
evm.model.contig_10.562	evm.model.contig_10.562	PPRC1_MOUSE	2.88774	2.43969	2.02735	2.50642	2.50522	3.69247	4.63599	3.71799	4.91827
evm.model.contig_10.548	evm.model.contig_10.548	ALS_HUMAN	1.4673	1.56194	2.42741	2.15435	1.15685	2.21726	8.05183	2.9409	5.13838
evm.model.contig_10.537	evm.model.contig_10.537	TNNT_DROME	3080.13	2649.6	1514.47	2556.89	2825.52	3309.14	3406.89	3663.27	5733
evm.model.contig_10.533	evm.model.contig_10.533	CO6A6_HUMAN	61.1504	48.5336	49.0613	90.8729	42.8712	37.2314	2.16174	10.2802	20.3262
evm.model.contig_10.521	evm.model.contig_10.521	NA	14.0551	4.83788	9.91887	13.9122	14.5718	21.8565	18.0794	51.3009	25.7453
evm.model.contig_10.515	evm.model.contig_10.515	CUBN_HUMAN	31.6231	30.4308	41.8186	33.8584	31.2863	20.0616	6.30697	12.5135	5.01155
evm.model.contig_10.5	evm.model.contig_10.5	NA	12.2981	9.37499	7.57156	30.6248	19.3208	21.6822	6.94735	3.37345	6.32336
evm.model.contig_10.498	evm.model.contig_10.498	FLNA_DROME	88.4972	98.0906	113.849	90.5104	115.594	101.281	14.3394	39.3441	32.9686
evm.model.contig_10.497	evm.model.contig_10.497	FLNA_DROME	117.854	127.684	153.118	122.372	142.943	130.511	23.8812	55.1802	50.9026
evm.model.contig_10.459	evm.model.contig_10.459	MCTP1_RAT	1.75125	2.07527	2.54315	3.01297	2.40761	2.73349	11.9961	5.86139	2.82614
evm.model.contig_10.449	evm.model.contig_10.449	LICH_HUMAN	18.7099	7.78254	5.31741	0.141562	0.421738	0.250964	0.003845	0.032695	0.02582
evm.model.contig_10.448	evm.model.contig_10.448	5HT2C_RAT	4.26857	3.87567	5.09338	3.52686	4.65176	3.68341	7.71506	20.1263	4.08319
evm.model.contig_10.447	evm.model.contig_10.447	G6PD_RAT	22.0833	25.2516	19.8259	12.4791	22.1011	20.8482	5.53444	10.1381	12.1143
evm.model.contig_10.434	evm.model.contig_10.434	5HT2A_CANLF	0.81558	1.17481	1.84082	0.369415	0.308114	0.416851	0.500408	0.628798	0.802542
evm.model.contig_10.425	evm.model.contig_10.425	ARD17_CAEEL	20.0114	12.4423	15.5303	17.6937	16.8045	15.89	55.9963	175.536	28.9625
evm.model.contig_10.414	evm.model.contig_10.414	EXD_ANOGA	9.695	6.6547	14.7657	7.93996	7.21575	4.70603	2.15646	2.95862	2.84533
evm.model.contig_10.396	evm.model.contig_10.396	SHOT1_DANRE	26.2748	26.548	27.2291	25.972	22.5085	26.7717	78.6057	214.994	19.4313
evm.model.contig_10.373	evm.model.contig_10.373	NA	15.1577	12.767	23.2037	16.9087	12.8368	9.71052	3.84487	8.04893	3.17613
evm.model.contig_10.37	evm.model.contig_10.37	NA	38.4354	21.6984	15.2529	118.285	49.9678	81.8943	18.9975	32.8437	26.6173
evm.model.contig_10.360	evm.model.contig_10.360	CD109_MOUSE	0.106734	0.059887	0.085763	0.085474	2.12657	1.20385	0.707494	0.61873	0.085586
evm.model.contig_10.356	evm.model.contig_10.356	SCTR_RAT	1.72548	4.00023	1.93526	2.52427	1.58996	1.84965	0.377593	0.575687	0.550536
evm.model.contig_10.353	evm.model.contig_10.353	PDE1C_RAT	19.5803	15.7717	36.5752	19.8136	11.9398	12.387	6.83379	5.05412	6.32755
evm.model.contig_10.313	evm.model.contig_10.313	CD63_RAT	49.506	51.3377	20.9255	166.302	112.738	144.094	80.2809	172.526	86.6314
evm.model.contig_10.310	evm.model.contig_10.310	PLXD1_HUMAN	1.38457	0.727374	1.11616	1.50707	1.40694	1.14179	3.85574	2.62845	2.85066
evm.model.contig_10.292	evm.model.contig_10.292	RB33B_CHICK	2.71712	1.21181	1.50057	2.16545	2.16786	1.58789	2.34501	3.50854	3.21928
evm.model.contig_10.291	evm.model.contig_10.291	GBRB_DROSI	2.11966	0.981888	1.39453	1.07228	0.739096	1.30005	0.497577	0.217781	0.328095
evm.model.contig_10.272	evm.model.contig_10.272	CLC4G_HUMAN	0	0	0.037867	0.065951	0.121186	0.045243	0.291406	1.13575	0.202455
evm.model.contig_10.271	evm.model.contig_10.271	PACN1_BOVIN	45.5234	35.4336	65.3053	39.3349	39.3684	31.3461	66.2348	162.877	40.8211
evm.model.contig_10.269	evm.model.contig_10.269	COJA1_MOUSE	48.9717	51.1047	100.911	44.8369	32.4314	30.6715	21.5253	22.8034	16.3061
evm.model.contig_10.231	evm.model.contig_10.231	NRX2A_HUMAN	15.8341	12.0593	12.9385	11.3487	11.6578	11.3095	2.13945	6.08332	4.31666
evm.model.contig_10.230	evm.model.contig_10.230	NA	21.7501	20.7388	20.9057	19.8786	18.7445	18.4379	3.1093	10.9425	7.82211
evm.model.contig_10.229	evm.model.contig_10.229	NR1AA_DANRE	29.6451	28.0821	28.3416	23.6654	23.7589	22.1306	5.74768	15.3457	13.7246
evm.model.contig_10.201	evm.model.contig_10.201	SCNNC_XENLA	0.234131	0.138511	0.043562	0.064801	0.100954	0.091198	0.66172	0.538849	0.082332
evm.model.contig_10.16	evm.model.contig_10.16	ACBG2_XENLA	16.7595	14.7623	7.01941	20.0577	10.2025	14.4991	2.17946	1.66754	4.68883
evm.model.contig_10.131	evm.model.contig_10.131	NA	23.1616	16.2516	8.00946	54.3064	36.863	20.5375	9.40388	5.62919	3.77468
evm.model.contig_10.114	evm.model.contig_10.114	NETR_GORGO	10.9699	14.018	15.6711	10.0806	5.28745	4.59476	2.76691	4.38555	3.46038
evm.model.contig_10.108	evm.model.contig_10.108	KCNKF_HUMAN	1.20128	0.657447	0.628069	0.657776	0.988174	0.576173	0.08887	0.191771	0.270167
evm.model.contig_10.105	evm.model.contig_10.105	ZN608_MOUSE	13.9821	12.4409	14.8208	12.8382	11.1759	12.2532	1.98013	4.97911	5.00966
evm.model.contig_10.10	evm.model.contig_10.10	HDC_DROME	32.4432	27.0737	36.5529	26.2734	24.3541	27.0433	4.34941	9.83162	12.8609
