# Supplementary material for: Comparative Transcriptome Sequencing Analysis of Hirudo nipponia in Different Growth Periods
Source: Front Physiol. 2022 Jun 23;13:873831. doi: 10.3389/fphys.2022.873831 (PMC9259933; doi:10.3389/fphys.2022.873831)
Supplement: Supplementary file 1 [file DataSheet1.ZIP › Supplementary Materials/Table S4.csv]

lncRNA_id	L1-fpkm	L2-fpkm	L3-fpkm	Y1-fpkm	Y2-fpkm	Y3-fpkm	A1-fpkm	A2-fpkm	A3-fpkm
MSTRG.10217.1	0	199.739792	311.993774	397.974579	421.352509	151.933212	0	0	10.492649
MSTRG.10920.1	3222.045166	3121.240234	2715.849121	2740.446777	2976.481689	2447.587158	12034.08008	5640.969238	6647.833008
MSTRG.10959.1	294.528534	176.482819	280.924744	180.184219	281.098724	209.011978	616.363892	470.172852	388.147156
MSTRG.11094.6	903.63031	501.460602	809.965271	545.897766	521.278564	1259.627686	5905.196289	3760.096436	1820.677734
MSTRG.11483.3	1565.246094	1322.669189	2757.409668	1103.876587	879.539062	891.584595	2386.939697	1770.670532	1892.239868
MSTRG.12103.1	1402.312744	887.818726	1767.030518	740.175354	888.534363	912.629089	0	30.609138	0
MSTRG.12140.6	27.316946	36.497883	3.858192	2.608588	21.35581	13.930143	301.334595	595.630615	20.597536
MSTRG.1237.2	157.688278	149.833527	178.917877	120.425362	284.676941	86.973396	16.933224	29.086063	39.945835
MSTRG.12654.1	55.873329	90.463715	74.469582	56.630768	79.141357	43.333527	153.15741	315.78064	457.120667
MSTRG.13015.6	496.933319	451.547852	1158.108643	212.881943	446.680237	305.891388	1672.499756	1289.210938	940.655701
MSTRG.13415.1	11.629722	334.379456	220.585281	366.607422	141.401382	120.298416	0	0	14.275562
MSTRG.13510.2	91.961624	101.036789	273.146088	72.780235	72.284058	58.452644	2935.509033	654.25177	439.394562
MSTRG.13566.1	71.582825	258.532104	187.162552	129.888809	121.422058	69.084938	942.750793	906.159973	900.046448
MSTRG.13693.2	0	0	0	0	0	0	201.067993	0	6638.992188
MSTRG.13775.2	2372.073486	945.981628	3012.925781	238.307831	2470.644775	3780.788086	76.183311	7.270139	143.889999
MSTRG.13800.3	0	0	0	0	0	0	2632.76709	0	461.771027
MSTRG.13973.2	2015.98938	1819.659424	3432.946777	1960.989868	1590.543091	1395.176147	8043.869141	3312.361328	2946.151855
MSTRG.1408.1	762.765686	1091.114868	741.943054	754.544373	637.828796	580.059204	6348.682129	1330.163574	2638.720459
MSTRG.14442.1	206.547989	171.120804	169.231949	330.856018	202.656219	193.693222	42.029873	67.927818	84.425842
MSTRG.14446.1	343.484802	342.56424	372.850922	411.949615	345.142212	336.662109	96.215401	113.271545	159.975418
MSTRG.14649.3	0	0	0	0	0	0	146.108185	464.695404	22.577917
MSTRG.14650.6	1097.533813	595.819702	1873.601929	3011.391846	1181.587036	1528.828979	404.326385	691.312378	705.441406
MSTRG.14695.3	1272.523071	1123.290649	1966.393433	598.110291	1042.248291	749.381592	2165.100098	1536.999512	1463.325806
MSTRG.14695.5	63.153568	42.063206	64.883026	10.902839	29.393351	12.008874	77.110214	42.042633	286.466156
MSTRG.14800.2	95.922577	53.372429	0	2.08604	0.615342	12.441715	513.757324	94.158447	53.695038
MSTRG.14907.8	1251.297974	225.75322	2230.590576	898.908142	178.786575	266.694855	7281.844727	8740.648438	233.508118
MSTRG.15044.3	4187.291504	1546.758423	6883.681641	752.418945	269.130188	252.205414	8009.935547	18007.10156	256.997284
MSTRG.15383.2	1430.31543	1423.667114	192.090179	2742.757568	640.339478	2492.507812	3.740336	1.534285	227.595184
MSTRG.15511.6	11565.12891	8838.079102	2252.705078	15915.37598	14594.43945	16604.57422	1852.068604	2632.072998	6656.426758
MSTRG.15553.1	647.894592	331.6922	773.702881	203.513733	190.683411	306.429047	2185.716064	4803.319336	191.781662
MSTRG.15577.2	39.421688	1.264662	0	61.485966	29.461439	471.52655	0	0	0
MSTRG.1702.12	73.999077	220.05014	130.354919	288.198273	537.410156	10.803864	19.595209	11.766885	17.813198
MSTRG.1702.2	231.377914	198.289459	262.176575	133.631973	73.056152	81.930511	8.834654	0	0
MSTRG.1702.5	87.254745	0	166.789597	50.955685	55.410622	26.414955	0	0	1.00E-05
MSTRG.1702.7	0	5.462435	0	180.938889	169.737564	1.30E-05	0	0	0
MSTRG.1702.8	0	174.159241	0	134.650375	45.241394	0	0	0	0
MSTRG.17062.1	201.13118	143.91777	143.824478	381.860504	248.876236	225.019302	14.56179	42.572544	56.823265
MSTRG.18302.1	797.14209	466.769989	1616.096191	873.681213	436.343353	817.165649	3004.442383	1926.138672	4311.064941
MSTRG.18453.12	1789.387085	1421.198242	2831.601318	622.624146	1061.435913	482.420074	43.513832	63.156597	84.117882
MSTRG.18622.3	447.754486	95.728668	286.739258	148.415253	136.584045	124.809143	814.238281	485.011169	323.134216
MSTRG.1951.5	18.859566	635.932678	1231.052856	33.369789	36.778511	6.842356	0	1406.181396	2585.089844
MSTRG.2326.7	1371.304443	654.36499	881.365051	1013.495911	763.604675	712.303406	5443.637695	2938.670166	1287.141602
MSTRG.3114.4	419.841064	384.003601	165.279831	422.970337	193.336548	313.360779	3971.010254	1146.970947	743.298767
MSTRG.3199.1	215.621597	11.074111	0	262.876892	0	631.794556	0	0	0
MSTRG.4105.2	293.914337	317.828766	485.671906	223.208267	314.650085	191.373062	518.481567	443.528381	704.979858
MSTRG.4131.1	62.194878	0	101.233299	9.924335	18.495224	20.514219	939.281921	227.540115	89.002045
MSTRG.4190.2	131.040924	0	0	5.882403	0	9.974582	411.645264	2181.514893	975.840332
MSTRG.4192.1	28198.29297	34290.32031	8306.37207	3046.86499	9846.28125	4972.536133	0	0	160.409302
MSTRG.4690.1	93.14225	100.305527	406.572113	141.827042	185.083954	128.059723	19.770676	45.255756	37.830662
MSTRG.4858.1	89.865105	37.135387	46.56852	147.719681	41.965908	81.706177	3620.728027	105.144012	1196.969116
MSTRG.4858.3	131.981094	21.018097	60.918663	143.461914	49.588253	40.953075	728.731506	198.556259	413.669006
MSTRG.4858.4	0	0	0	0	0	0	5756.129883	2067.598633	361.656403
MSTRG.5384.2	0	0	557.445801	0	55.661934	572.5578	0	0	0
MSTRG.5505.3	1711.393188	2926.897217	3659.266357	1843.734985	3005.041504	3116.936035	21137.45508	50940.42188	1438.249146
MSTRG.5687.2	94.325035	33.10363	196.563278	296.406372	31.430723	115.022789	0	0	16.170254
MSTRG.5853.1	8.62316	91.718384	8.717211	9.896718	54.006077	52.681023	412.856781	505.985474	967.643677
MSTRG.5905.1	0	13.479626	0	326.044373	38.472595	68.444	0	0	0
MSTRG.6090.2	121.66114	76.709961	116.503357	151.626022	96.357986	71.926331	758.588928	277.7435	316.541565
MSTRG.6224.1	0	0	0	53656.0625	10704.2207	17665.73242	0	0	463.548553
MSTRG.631.8	2153.533203	1738.309204	1813.422119	1563.152466	1344.180298	1766.751465	14052.52734	5416.777344	3932.839844
MSTRG.6680.2	61.397499	98.653915	194.01297	76.401245	22.463766	36.713165	721.135132	1675.362549	547.932007
MSTRG.6938.2	8516.260742	9574.183594	18599.89063	2152.801758	6885.993652	6845.745605	86.988106	0	0
MSTRG.7176.2	800.771729	548.281738	1172.187622	304.20459	305.064453	592.150879	2701.707031	2142.80957	1235.287964
MSTRG.7422.1	629.54718	312.95224	569.822327	433.735229	580.501831	365.457367	268.418854	196.29007	141.028519
MSTRG.7422.4	0	0	330.111786	0	1.50E-05	0	900.317688	556.074646	282.394562
MSTRG.7576.31	155.822113	608.909546	0	360.782349	462.121399	0	0	0	0
MSTRG.7777.2	0	6.117001	0	10991.30371	0	264.605133	0	0	0
MSTRG.8163.1	0	0	42.581573	0	0	0	2637.399414	2098.376465	0
MSTRG.8212.1	122.184074	128.515823	43.409176	181.920822	126.640007	148.143051	11.464327	13.923777	20.274372
MSTRG.8885.1	239.56752	33.075111	235.059601	17.436312	5.795888	60.156696	2379.109131	1892.873779	0
MSTRG.8885.2	193.590622	88.216286	207.639694	18.921391	4.303024	29.793255	2279.509521	1813.630493	0
MSTRG.8885.3	46.281227	21.727266	111.169006	2.751929	2.967291	22.588482	928.573242	738.794434	0
MSTRG.8933.24	851.134827	0	0	206.36409	292.38559	0	0	0	0
MSTRG.8933.7	665.368225	6.945164	0	413.640503	272.166107	159.565384	0	0	0
MSTRG.9140.1	0	0	0	2.183952	0	0	362.224915	1067.145508	3.874576
MSTRG.9312.2	232.49765	24.650488	174.79129	46.835663	44.444012	129.413376	456.770203	538.347839	539.420593
MSTRG.9540.2	618.066162	245.625412	524.227356	254.629623	439.210663	207.424026	711.125305	1044.305664	612.272522
MSTRG.10202.1	0	0	0	151.477097	3323.203369	3509.324707	418.569885	501.40274	2001.615479
MSTRG.10217.2	0	0	0	1403.448242	2580.831055	143.027023	0	282.101257	241.217804
MSTRG.11608.3	753.47229	656.832642	916.065857	298.702026	624.315308	378.690277	262.311401	344.588837	150.356552
MSTRG.11666.2	3410.221191	2512.885742	2993.984619	5315.490234	2626.734131	2403.465088	7088.626953	19413.6543	4813.547852
MSTRG.11723.3	2192.386963	1480.491333	2239.602783	870.779053	861.312683	971.500366	691.205811	1007.180054	558.046814
MSTRG.12354.1	1496.896973	1814.626587	1129.601196	967.595093	0	741.668701	0	0	52.957138
MSTRG.13180.1	583.504883	335.256165	1169.106079	381.737762	414.178986	339.037415	96.356857	199.602432	228.957779
MSTRG.13218.1	597.704346	671.231445	891.486206	694.382263	642.998596	738.105835	2491.1875	1122.117065	1456.262207
MSTRG.13726.1	0	0	0	1335.67981	525.626587	623.894287	50.566685	912.924072	329.835541
MSTRG.1437.1	241.548203	199.607208	509.309814	130.182159	222.056503	93.142586	25.760664	80.041046	76.172203
MSTRG.14732.2	17.12237	16.694965	53.826885	58.439514	23.957554	82.15432	578.550903	73.746361	81.27179
MSTRG.14793.1	0	0	0	7765.013184	2495.006836	8097.704102	0	89.658348	3992.117676
MSTRG.14800.1	1269.04126	3505.542969	1791.583252	299.050812	170.014618	553.952271	71.190109	213.042587	26.745787
MSTRG.15233.10	71.674095	248.538254	169.749344	384.957794	282.25827	364.532532	1936.776855	381.437561	1521.176514
MSTRG.15348.1	12.077292	0	51.020092	715.246216	1313.414795	1370.541138	258.426361	2124.312744	716.13855
MSTRG.16008.1	0	0	0	413.397034	146.431992	327.919861	19.378105	236.078751	44.150612
MSTRG.16040.1	0	0.611615	0	1121.528198	428.75177	449.808624	0	577.712097	75.32972
MSTRG.1620.7	0	0	0	668.706055	0	45.434456	68.967453	79.743896	5.289258
MSTRG.1620.8	0	0	0	0	0	0	416.479004	648.374817	0
MSTRG.16697.1	53.169151	56.892288	173.177063	153.996735	123.306252	178.936295	234.125198	623.00354	149.593414
MSTRG.16862.2	314.384552	49.235283	267.998779	327.29718	337.744904	320.759094	736.861389	505.440887	614.906311
MSTRG.1702.11	172.557999	151.307465	798.383423	101.849312	82.971275	46.200451	10.759652	46.083836	34.019108
MSTRG.18247.1	0	0	0	856.798462	0	0	219.69313	742.561401	5.021527
MSTRG.18335.1	133.274368	307.50058	193.128082	8.368741	11.408918	18.271254	43.196911	66.020729	33.868382
MSTRG.18378.1	0	9.202894	37.295002	11627.42578	4638.647461	12853.74512	837.889099	1369.987671	4774.354004
MSTRG.2541.1	236.088287	0	875.493408	0	185.616821	213.288269	0	0	0
MSTRG.3133.2	388.331787	155.21904	907.982605	45.819675	334.807434	68.217377	38.6311	55.044464	79.9412
MSTRG.3455.1	306.245911	164.063034	642.971741	90.722778	168.071075	211.637299	13.308968	54.499115	85.554642
MSTRG.4320.2	0	0	0	4644.051758	0	6867.126465	0	0	1054.630371
MSTRG.4334.1	0	0	0	788.251221	19.430918	311.76297	0	0	374.460083
MSTRG.5864.3	0	0	0	0	0	4976.835449	2380.510986	4592.134277	6744.216797
MSTRG.5864.4	0	14.051176	27.251287	0	815.77356	756.004822	549.222412	271.27121	1448.379517
MSTRG.6110.6	25.188532	5.988497	0	3420.209717	2424.752197	12959.31641	1303.40332	4774.479004	7369.558594
MSTRG.6222.1	0	0	0	0	27.281206	949.084167	662.806702	1218.122925	165.326462
MSTRG.6233.1	0	0	0	2846.699951	1795.660767	17401.93945	286.861542	712.205444	1820.516235
MSTRG.6233.3	0	0	0	2236.394775	1.384068	2069.623535	1603.305664	164.312973	7.057619
MSTRG.6233.4	0	0	0	3962.955322	3416.48291	4580.614746	1647.881836	2534.290283	3972.485107
MSTRG.6641.1	0	0	0	11674.24316	6838.498047	27486.00586	3142.253418	25216.26758	6508.870605
MSTRG.6641.10	0	0	0	13278.15039	5478.719238	2969.987793	2192.481201	0	13915.13281
MSTRG.6641.11	0	0	0	14155.31836	4194.189941	25436.98242	0	0	10880.91699
MSTRG.6641.12	0	0	0	3219.154785	1248.828857	6361.855957	0	7797.209473	6304.117188
MSTRG.6641.2	0	0	0	9137.619141	7264.016602	25132.49219	0	27122.57813	7448.577637
MSTRG.6641.3	0	0	0	11807.28711	5790.153809	18528.01953	17.102957	22292.87891	28031.64063
MSTRG.6641.4	0	0	0	12658.1416	5077.320801	2764.241943	0	0	12586.08789
MSTRG.6641.5	0	0	0	12506.37891	3767.676758	23521.01367	0	26914.63281	30144.06055
MSTRG.6641.6	0	0	0	9001.671875	3740.141602	2232.48291	0	0	10258.80469
MSTRG.6641.7	0	0	0	8704.105469	3903.42041	12830.95117	0	15235.89746	20835.49219
MSTRG.6641.8	0	0	0	9024.930664	3046.849365	15986.06836	0	18665.21094	24856.89453
MSTRG.6641.9	0	0	0	18383.94531	8376.855469	30312.16797	4413.496582	21385.64844	20405.29688
MSTRG.6663.2	177.37114	1271.88208	133.481979	0	20.083677	90.701683	0	0	20.424767
MSTRG.6904.1	313.092102	234.095596	768.477661	266.569336	256.367706	177.256348	63.905933	169.356064	104.999641
MSTRG.6916.3	92.48513	8.664009	0	227.85762	137.114944	207.66806	91.78035	312.188843	1350.534546
MSTRG.6955.2	0	0	0	0	885.913452	624.592407	22.883959	547.988342	1920.56604
MSTRG.8019.2	503.369446	267.202301	490.386597	366.007172	307.039673	670.652222	1862.885986	1963.135254	762.122742
MSTRG.8933.14	7.727981	0	0	92.675224	399.386017	94.263672	58.764004	128.96022	891.242615
MSTRG.8933.17	0.14476	0.62345	0	1.101024	26.615786	285.880737	0	802.809265	121.548874
MSTRG.9342.3	0	0	0	0	14.017029	26.174763	739.225952	20.559441	219.319611
MSTRG.9435.1	466.407623	416.417816	1154.334229	1485.598389	441.231415	546.696411	2825.949951	4520.603027	708.905701
MSTRG.11878.1	9.916785	0	466.595398	0	0	0	19.447916	11.971225	58.319859
MSTRG.18035.1	38.996605	53.301888	611.650574	0	0	0	27.770559	58.020115	0
MSTRG.18269.14	0	290.937286	0	17733.61914	12805.92481	1772.117188	78.634262	4665.195801	630.987122
MSTRG.2890.2	404.466614	196.209885	1102.017334	4051.474365	11516.31445	2290.0896	768.831543	8353.123047	408.901459
MSTRG.7492.3	0	0	36.65448	0	14949.95606	21841.69336	94.761078	2339.620361	30.270374
MSTRG.8933.1	0	0	0	189.436615	42.456692	234.56842	0	1.486928	61.368324
MSTRG.8933.3	0	4.058497	10.813181	272.696594	625.435608	442.885651	101.03817	0	179.929489
